# Supplementary material for: Bombardier Enables Delivery of Short-Form Bomanins in the Drosophila Toll Response
Source: Front Immunol. 2020 Jan 10;10:3040. doi: 10.3389/fimmu.2019.03040 (PMC6965162; doi:10.3389/fimmu.2019.03040)
Supplement: Supplementary file 1 [file Table_1.XLSX]

## Sheet: Sheet1
Supplemental Table 1: Sequences of primers used for CRISPR/Cas9 and for qRT-PCR
Primer Name	Function	Sequence
CG18067 HA1 F	CRISPR homology arm 1	ATATCACCTGCATATTCGCAGAATGCCACTAAGAGAGGG
CG18067 HA1 R	CRISPR homology arm 1	ATATCACCTGCATATCTACTGGGGTGAACTGTGTCAAAT
CG18067 HA2 F	CRISPR homology arm 2	GCATGCTCTTCATATAGAGTGATCGTTCAGAATGT
CG18067 HA2 R	CRISPR homology arm 2	ATATGCTCTTCAGACATTTCTTGGGCATAACTCCG
CG18067 gRNA1 F	gRNA1 sense	CTTCGTAGACGGATCGAGGGAGTGG
CG18067 gRNA1 R	gRNA1 antisense	AAACCCACTCCCTCGATCCGTCTAC
CG18067 gRNA2 F	gRNA2 sense	CTTCGGCGGCTTGTCGGCGTAAGA
CG18067 gRNA2 R	gRNA2 antisense	AAACTCTTACGCCGACAAGCCGCC
rp49 qpcr F	rp49 qRT-PCR	CAAGGGTATCGACAACAG
rp49 qpcr R	rp49 qRT-PCR	CTTGTTCGATCCGTAACC
BomS1 qpcr F	BomS1 qRT-PCR	TGAAATTCTTCTCAGTCGTC
BomS1 qpcr R	BomS1 qRT-PCR	TTGAAACTTCCTACTTGCC
BomS3 qpcr F	BomS3 qRT-PCR	TGAAATTCCTATCACTCGCC
BomS3 qpcr R	BomS3 qRT-PCR	TGACATTGCCAGGATTCAG
Drs qpcr F	Drs qRT-PCR	CCGGAAGATACAAGGGTC
Drs qpcr R	Drs qRT-PCR	TTTAGCATCCTTCGCACC
Mtk qpcr F	Mtk qRT-PCR	GCCCTTCAATCCTAACCA
Mtk qpcr R	Mtk qRT-PCR	GTGTTAACGACATCAGCAG
