# Supplementary material for: Bombardier Enables Delivery of Short-Form Bomanins in the Drosophila Toll Response
Source: Front Immunol. 2020 Jan 10;10:3040. doi: 10.3389/fimmu.2019.03040 (PMC6965162; doi:10.3389/fimmu.2019.03040)
Supplement: Supplementary file 2 [file Table_2.XLSX]

## Sheet: Sheet1
Supplemental Table 2. Updated Bomanin nomenclature In consultation with FlyBase (https://flybase.org) and members of the research community, Bomanin nomenclature was updated to assign names that indicate membership in the Bomanin family and in the three structural classes - Short, Tailed, and Bicipital. Bomanin S (BomS) refers to a short-form Bomanin, Bomanin T (BomT) refers to a tailed-form Boma…
	IM/CG name	New name; abbreviation
Short-form Bomanin (BomS)	IM1 (CG18108)	Bomanin S1; BomS1
	IM2 (CG18106)	Bomanin S2; BomS2
	IM3 (CG16844)	Bomanin S3; BomS3
	CG18107	Bomanin S4; BomS4
	CG15065	Bomanin S5, BomS5
	CG15068	Bomanin S6, BomS6
Tailed-form Bomanin (BomT)	CG43202	Bomanin T1; BomT1
	CG16836	Bomanin T2; BomT2
	CG5778	Bomanin T3; BomT3
Bicipital-form Bomanin (BomBc)	IM23 (CG15066)	Bomanin Bc1; BomBc1
	CG15067	Bomanin Bc2; BomBc2
	CG5791	Bomanin Bc3; BomBc3
