# Supplementary material for: Bombardier Enables Delivery of Short-Form Bomanins in the Drosophila Toll Response
Source: Front Immunol. 2020 Jan 10;10:3040. doi: 10.3389/fimmu.2019.03040 (PMC6965162; doi:10.3389/fimmu.2019.03040)
Supplement: Supplementary file 3 [file Table_3.xlsx]

## Sheet: Sheet1
Supplemental Table 3. LC-MS dataset
Protein IDs	Majority protein IDs	Peptide counts (all)	Peptide counts (razor+unique)	Peptide counts (unique)	Protein names	Gene names	Fasta headers	Number of proteins	Peptides	Razor + unique peptides	Unique peptides	Peptides ∆bbd_1	Peptides ∆bbd_2	Peptides ∆bbd_3	Peptides Bom∆55c_1	Peptides Bom∆55c_2	Peptides Bom∆55c_3	Peptides w1118_1	Peptides w1118_3	Razor + unique peptides ∆bbd_1	Razor + unique peptides ∆bbd_2	Razor + unique peptides ∆bbd_3	Razor + unique peptides Bom∆55c_1	Razor + unique peptides Bom∆55c_2	Razor + unique peptides Bom∆55c_3	Razor + unique peptides w1118_1	Razor + unique peptides w1118_3	Unique peptides ∆bbd_1	Unique peptides ∆bbd_2	Unique peptides ∆bbd_3	Unique peptides Bom∆55c_1	Unique peptides Bom∆55c_2	Unique peptides Bom∆55c_3	Unique peptides w1118_1	Unique peptides w1118_3	Sequence coverage [%]	Unique + razor sequence coverage [%]	Unique sequence coverage [%]	Mol. weight [kDa]	Sequence length	Sequence lengths	Fraction average	Fraction 1	Q-value	Score	Identification type ∆bbd_1	Identification type ∆bbd_2	Identification type ∆bbd_3	Identification type Bom∆55c_1
A0A077HCQ5;A0A077HCY9;Q1ECB3	A0A077HCQ5;A0A077HCY9;Q1ECB3	35;32;25	35;32;25	26;26;25	Alcohol dehydrogenase	Adh	tr|A0A077HCQ5|A0A077HCQ5_DROME Alcohol dehydrogenase (Fragment) OS=Drosophila melanogaster OX=7227 GN=Adh PE=3 SV=1;tr|A0A077HCY9|A0A077HCY9_DROME Alcohol dehydrogenase (Fragment) OS=Drosophila melanogaster OX=7227 GN=Adh PE=3 SV=1;tr|Q1ECB3|Q1ECB3_DROME A	3	35	35	26	27	32	24	24	20	25	27	24	27	32	24	24	20	25	27	24	19	23	17	18	14	18	22	19	99.6	99.6	71	25.681	238	238;238;179	1	770	0	323.31	By MS/MS	By MS/MS	By MS/MS	By MS/MS
A0A0B4JCR3	A0A0B4JCR3	1	1	1			tr|A0A0B4JCR3|A0A0B4JCR3_DROME Uncharacterized protein, isoform A OS=Drosophila melanogaster OX=7227 GN=Dmel\CG42782 PE=4 SV=1	1	1	1	1	0	1	1	0	0	0	1	1	0	1	1	0	0	0	1	1	0	1	1	0	0	0	1	1	19.6	19.6	19.6	5.3474	46	46	1	8	0.0055788	2.3189		By MS/MS	By MS/MS
Q8T499;A1Z957;A0A0B4JCT2	Q8T499;A1Z957;A0A0B4JCT2	2;2;2	2;2;2	2;2;2		CG17575	tr|Q8T499|Q8T499_DROME AT08432p OS=Drosophila melanogaster OX=7227 GN=CG17575 PE=2 SV=1;tr|A1Z957|A1Z957_DROME Uncharacterized protein, isoform A OS=Drosophila melanogaster OX=7227 GN=anon-SAGE:Wang-113 PE=4 SV=1;tr|A0A0B4JCT2|A0A0B4JCT2_DROME Uncharacteri	3	2	2	2	1	2	2	1	1	2	2	1	1	2	2	1	1	2	2	1	1	2	2	1	1	2	2	1	11.5	11.5	11.5	30.933	278	278;291;298	1	36	0	67.714	By MS/MS	By MS/MS	By MS/MS	By MS/MS
A0A0B4JCT9;Q8IHB1;A1ZBJ8	A0A0B4JCT9;Q8IHB1;A1ZBJ8	1;1;1	1;1;1	1;1;1		CG9975;CG9975-RA	tr|A0A0B4JCT9|A0A0B4JCT9_DROME Wurstfest, isoform B OS=Drosophila melanogaster OX=7227 GN=fest PE=4 SV=1;tr|Q8IHB1|Q8IHB1_DROME AT17665p OS=Drosophila melanogaster OX=7227 GN=fest PE=2 SV=1;tr|A1ZBJ8|A1ZBJ8_DROME FI19908p1 OS=Drosophila melanogaster OX=722	3	1	1	1	1	1	1	1	1	1	1	1	1	1	1	1	1	1	1	1	1	1	1	1	1	1	1	1	2.3	2.3	2.3	55.104	511	511;513;513	1	22	0	4.714	By MS/MS	By MS/MS	By MS/MS	By MS/MS
D6W4K6;A0A0B4JCW4;A0A126GUR6;Q9VHJ8;Q95U38	D6W4K6;A0A0B4JCW4;A0A126GUR6;Q9VHJ8;Q95U38	3;3;3;3;3	3;3;3;3;3	3;3;3;3;3	Succinyl-CoA ligase subunit beta	CG11963-RB;skap	tr|D6W4K6|D6W4K6_DROME MIP20559p (Fragment) OS=Drosophila melanogaster OX=7227 GN=CG11963-RB PE=2 SV=1;tr|A0A0B4JCW4|A0A0B4JCW4_DROME Succinate--CoA ligase [ADP-forming] subunit beta, mitochondrial OS=Drosophila melanogaster OX=7227 GN=ScsbetaA PE=1 SV=1;t	5	3	3	3	2	1	2	2	1	2	1	1	2	1	2	2	1	2	1	1	2	1	2	2	1	2	1	1	12.2	12.2	12.2	28.446	263	263;451;452;502;503	1	31	0	10.572	By MS/MS	By MS/MS	By MS/MS	By MS/MS
A0A0B4K6C0;A0A0B4JCY9;F2FB56	A0A0B4K6C0;A0A0B4JCY9;F2FB56	1;1;1	1;1;1	1;1;1		CG42869-RA	tr|A0A0B4K6C0|A0A0B4K6C0_DROME Uncharacterized protein OS=Drosophila melanogaster OX=7227 GN=Dmel\CG43618 PE=4 SV=1;tr|A0A0B4JCY9|A0A0B4JCY9_DROME Uncharacterized protein OS=Drosophila melanogaster OX=7227 GN=Dmel\CG42869 PE=4 SV=1;tr|F2FB56|F2FB56_DROME M	3	1	1	1	1	1	1	1	1	1	1	1	1	1	1	1	1	1	1	1	1	1	1	1	1	1	1	1	17.9	17.9	17.9	6.043	56	56;66;74	1	43	0	86.219	By MS/MS	By MS/MS	By MS/MS	By MS/MS
A0A0B4JD11	A0A0B4JD11	7	7	7		Ef1gamma	tr|A0A0B4JD11|A0A0B4JD11_DROME Eukaryotic translation elongation factor 1 gamma, isoform C OS=Drosophila melanogaster OX=7227 GN=eEF1gamma PE=4 SV=1	1	7	7	7	6	5	2	4	0	4	4	3	6	5	2	4	0	4	4	3	6	5	2	4	0	4	4	3	14.4	14.4	14.4	48.967	431	431	1	74	0	38.561	By MS/MS	By MS/MS	By MS/MS	By MS/MS
A0A0B4JD48;C6SV44	A0A0B4JD48;C6SV44	2;2	2;2	2;2		Cp1;Cp1-RC	tr|A0A0B4JD48|A0A0B4JD48_DROME Cysteine proteinase-1, isoform D OS=Drosophila melanogaster OX=7227 GN=Cp1 PE=1 SV=1;tr|C6SV44|C6SV44_DROME RE21773p (Fragment) OS=Drosophila melanogaster OX=7227 GN=Cp1-RC PE=2 SV=1	2	2	2	2	2	1	1	1	1	1	1	1	2	1	1	1	1	1	1	1	2	1	1	1	1	1	1	1	14.1	14.1	14.1	27.041	249	249;375	1	38	0	19.189	By MS/MS	By MS/MS	By MS/MS	By MS/MS
A0A0B4JD95;Q59E58;A0A0B4JD57;Q59E59;A0A0B4K7Q4;C9QPE3;J7JVR0	A0A0B4JD95;Q59E58;A0A0B4JD57;Q59E59;A0A0B4K7Q4;C9QPE3	7;7;7;6;6;4;2	7;7;7;6;6;4;2	7;7;7;6;6;4;2		zip;zip-RC	tr|A0A0B4JD95|A0A0B4JD95_DROME Zipper, isoform H OS=Drosophila melanogaster OX=7227 GN=zip PE=1 SV=1;tr|Q59E58|Q59E58_DROME Zipper, isoform C OS=Drosophila melanogaster OX=7227 GN=zip PE=1 SV=1;tr|A0A0B4JD57|A0A0B4JD57_DROME Zipper, isoform F OS=Drosophila	7	7	7	7	3	6	2	2	2	4	1	4	3	6	2	2	2	4	1	4	3	6	2	2	2	4	1	4	4.9	4.9	4.9	226.75	1964	1964;1971;1979;2016;2024;334;1425	1	50	0	44.045	By MS/MS	By MS/MS	By MS/MS	By MS/MS
I1WYH4;A0A0B4K623;E8NH74;K7ZE33	I1WYH4;A0A0B4K623;E8NH74	15;15;15;4	15;15;15;4	9;9;9;4		pug-RC;pug;pug-RD	tr|I1WYH4|I1WYH4_DROME RH19138p1 (Fragment) OS=Drosophila melanogaster OX=7227 GN=pug-RC PE=2 SV=1;tr|A0A0B4K623|A0A0B4K623_DROME Pugilist, isoform E OS=Drosophila melanogaster OX=7227 GN=pug PE=1 SV=1;tr|E8NH74|E8NH74_DROME LD23514p OS=Drosophila melanoga	4	15	15	9	8	9	4	7	6	10	11	3	8	9	4	7	6	10	11	3	4	7	1	4	4	6	8	2	18.5	18.5	9.5	102.3	958	958;965;968;212	1	113	0	83.192	By MS/MS	By MS/MS	By MS/MS	By MS/MS
C1C3D3;A0A0B4KG68;A0A0B4K661	C1C3D3;A0A0B4KG68;A0A0B4K661	7;7;7	4;4;4	2;2;2		Tm1-RA;Tm1	tr|C1C3D3|C1C3D3_DROME MIP08601p OS=Drosophila melanogaster OX=7227 GN=Tm1-RA PE=2 SV=1;tr|A0A0B4KG68|A0A0B4KG68_DROME Tropomyosin 1, isoform R OS=Drosophila melanogaster OX=7227 GN=Tm1 PE=1 SV=1;tr|A0A0B4K661|A0A0B4K661_DROME Tropomyosin 1, isoform Q OS=D	3	7	4	2	3	4	5	1	2	6	4	6	1	3	3	0	0	4	3	3	0	2	1	0	0	2	2	2	26.9	18.5	6.4	29.045	249	249;250;250	1	30	0	10.747	By MS/MS	By matching	By MS/MS	By matching
E8NH46;A0A0B4K6D2	E8NH46;A0A0B4K6D2	3;3	3;3	3;3		CG16817-RA	tr|E8NH46|E8NH46_DROME MIP29050p OS=Drosophila melanogaster OX=7227 GN=CG16817-RA PE=2 SV=1;tr|A0A0B4K6D2|A0A0B4K6D2_DROME Uncharacterized protein, isoform B OS=Drosophila melanogaster OX=7227 GN=p23 PE=1 SV=1	2	3	3	3	1	2	1	3	2	3	2	2	1	2	1	3	2	3	2	2	1	2	1	3	2	3	2	2	25	25	25	20.722	184	184;184	1	42	0	45.085	By MS/MS	By MS/MS	By MS/MS	By MS/MS
D3DMS3;A0A0B4K6K5	D3DMS3;A0A0B4K6K5	4;4	4;4	4;4		CG12879-RA	tr|D3DMS3|D3DMS3_DROME MIP16710p (Fragment) OS=Drosophila melanogaster OX=7227 GN=CG12879-RA PE=2 SV=1;tr|A0A0B4K6K5|A0A0B4K6K5_DROME Uncharacterized protein OS=Drosophila melanogaster OX=7227 GN=CG12879 PE=1 SV=1	2	4	4	4	3	4	3	2	3	3	3	3	3	4	3	2	3	3	3	3	3	4	3	2	3	3	3	3	62.3	62.3	62.3	5.7926	53	53;57	1	65	0	86.423	By MS/MS	By MS/MS	By MS/MS	By MS/MS
E1JIS3;C4NAP5;A0A0B4K6L9;F0JAT5;Q6IJI2	E1JIS3;C4NAP5;A0A0B4K6L9;F0JAT5;Q6IJI2	1;1;1;1;1	1;1;1;1;1	1;1;1;1;1		Sfp93F;CG43061-RA;HDC14862	tr|E1JIS3|E1JIS3_DROME Seminal fluid protein 93F OS=Drosophila melanogaster OX=7227 GN=Sfp93F PE=4 SV=1;tr|C4NAP5|C4NAP5_DROME Seminal fluid protein 93F OS=Drosophila melanogaster OX=7227 GN=Sfp93F PE=2 SV=1;tr|A0A0B4K6L9|A0A0B4K6L9_DROME Uncharacterized p	5	1	1	1	1	1	1	0	0	1	1	1	1	1	1	0	0	1	1	1	1	1	1	0	0	1	1	1	37.7	37.7	37.7	5.6606	53	53;53;53;54;120	1	34	0	31.603	By MS/MS	By MS/MS	By MS/MS
A0A0B4K6N1	A0A0B4K6N1	1	1	1	40S ribosomal protein S8	RpS8	tr|A0A0B4K6N1|A0A0B4K6N1_DROME 40S ribosomal protein S8 OS=Drosophila melanogaster OX=7227 GN=RpS8 PE=3 SV=1	1	1	1	1	1	0	0	0	0	1	1	1	1	0	0	0	0	1	1	1	1	0	0	0	0	1	1	1	7.2	7.2	7.2	23.759	208	208	1	6	0	86.585	By matching
A0A0B4K6V8;Q95U30;Q24198	A0A0B4K6V8;Q95U30;Q24198	2;2;1	2;2;1	2;2;1		alpha-Est5	tr|A0A0B4K6V8|A0A0B4K6V8_DROME Alpha-Esterase-5, isoform B OS=Drosophila melanogaster OX=7227 GN=alpha-Est5 PE=1 SV=1;tr|Q95U30|Q95U30_DROME Alpha-Esterase-5, isoform A OS=Drosophila melanogaster OX=7227 GN=alpha-Est5 PE=1 SV=1;tr|Q24198|Q24198_DROME Alpha	3	2	2	2	2	1	0	0	0	0	1	0	2	1	0	0	0	0	1	0	2	1	0	0	0	0	1	0	7.2	7.2	7.2	61.487	543	543;542;542	1	6	0.0015848	3.5754	By MS/MS	By MS/MS
A0A0B4K6X5;C1C535;Q6IJE7	A0A0B4K6X5;C1C535;Q6IJE7	2;2;1	2;2;1	2;2;1		HDC15078	tr|A0A0B4K6X5|A0A0B4K6X5_DROME Uncharacterized protein OS=Drosophila melanogaster OX=7227 GN=Dmel\CG43093 PE=4 SV=1;tr|C1C535|C1C535_DROME MIP06286p (Fragment) OS=Drosophila melanogaster OX=7227 PE=2 SV=1;tr|Q6IJE7|Q6IJE7_DROME HDC15078 OS=Drosophila melan	3	2	2	2	2	2	0	0	0	1	1	1	2	2	0	0	0	1	1	1	2	2	0	0	0	1	1	1	32.2	32.2	32.2	12.765	121	121;122;295	1	15	0	9.0723	By MS/MS	By MS/MS
Q7JRI6;Q8IGG3;A1ZB79;Q95RC4;A1ZB80;E1JGL5;A0A0B4K7G1;A1ZB83;A0A0B4LGX1;A0A0B4K897;A1ZB78;A1ZB77	Q7JRI6;Q8IGG3;A1ZB79;Q95RC4;A1ZB80;E1JGL5;A0A0B4K7G1;A1ZB83;A0A0B4LGX1;A0A0B4K897;A1ZB78;A1ZB77	5;5;5;5;5;5;5;5;5;5;4;4	5;5;5;5;5;5;5;5;5;5;4;4	5;5;5;5;5;5;5;5;5;5;4;4		CG5174;CG5174-RA	tr|Q7JRI6|Q7JRI6_DROME RE18604p OS=Drosophila melanogaster OX=7227 GN=BcDNA:RH27395 PE=1 SV=1;tr|Q8IGG3|Q8IGG3_DROME RH27395p OS=Drosophila melanogaster OX=7227 GN=CG5174 PE=2 SV=1;tr|A1ZB79|A1ZB79_DROME Uncharacterized protein, isoform M OS=Drosophila mel	12	5	5	5	2	3	2	2	1	3	2	4	2	3	2	2	1	3	2	4	2	3	2	2	1	3	2	4	41	41	41	20.327	188	188;202;202;208;208;209;222;355;365;369;166;186	1	47	0	19.489	By MS/MS	By MS/MS	By MS/MS	By MS/MS
A0A0B4K7Q5	A0A0B4K7Q5	1	1	1		Dro	tr|A0A0B4K7Q5|A0A0B4K7Q5_DROME Drosocin, isoform B OS=Drosophila melanogaster OX=7227 GN=Dro PE=4 SV=1	1	1	1	1	1	1	1	1	1	1	1	1	1	1	1	1	1	1	1	1	1	1	1	1	1	1	1	1	34.4	34.4	34.4	7.0844	64	64	1	25	0	17.98	By MS/MS	By MS/MS	By MS/MS	By MS/MS
Q9W2J6;A0A0B4LG72;A0A0B4LG29;A0A0B4K7X5;A0A0B4LFW5;E1JGQ3;C0PUZ9	Q9W2J6;A0A0B4LG72;A0A0B4LG29;A0A0B4K7X5;A0A0B4LFW5;E1JGQ3	4;4;4;4;4;3;1	4;4;4;4;4;3;1	4;4;4;4;4;3;1		Glycogenin	tr|Q9W2J6|Q9W2J6_DROME Glycogenin, isoform B OS=Drosophila melanogaster OX=7227 GN=Gyg PE=1 SV=3;tr|A0A0B4LG72|A0A0B4LG72_DROME Glycogenin, isoform H OS=Drosophila melanogaster OX=7227 GN=Gyg PE=1 SV=1;tr|A0A0B4LG29|A0A0B4LG29_DROME Glycogenin, isoform G O	7	4	4	4	0	3	2	3	0	3	3	2	0	3	2	3	0	3	3	2	0	3	2	3	0	3	3	2	18.6	18.6	18.6	37.775	333	333;334;356;545;699;287;274	1	42	0	79.499		By MS/MS	By matching	By MS/MS
A0A0B4K7Z5	A0A0B4K7Z5	2	2	2		Rpn6	tr|A0A0B4K7Z5|A0A0B4K7Z5_DROME Regulatory particle non-ATPase 6, isoform C OS=Drosophila melanogaster OX=7227 GN=Rpn6 PE=1 SV=1	1	2	2	2	0	1	0	1	1	2	1	1	0	1	0	1	1	2	1	1	0	1	0	1	1	2	1	1	9.2	9.2	9.2	47.263	422	422	1	14	0	7.4396		By MS/MS		By MS/MS
A0A0B4KEH0;Q6LEH5	A0A0B4KEH0	11;5	11;5	11;5		14-3-3zeta	tr|A0A0B4KEH0|A0A0B4KEH0_DROME 14-3-3zeta, isoform K OS=Drosophila melanogaster OX=7227 GN=14-3-3zeta PE=1 SV=1	2	11	11	11	11	10	9	11	8	10	11	9	11	10	9	11	8	10	11	9	11	10	9	11	8	10	11	9	41.5	41.5	41.5	28.227	248	248;191	1	335	0	323.31	By MS/MS	By MS/MS	By MS/MS	By MS/MS
A0A0B4KEI4	A0A0B4KEI4	1	1	1		pre-lola-G	tr|A0A0B4KEI4|A0A0B4KEI4_DROME Pre-lola-G, isoform C (Fragment) OS=Drosophila melanogaster OX=7227 GN=pre-lola-G PE=4 SV=2	1	1	1	1	1	1	1	1	1	1	1	0	1	1	1	1	1	1	1	0	1	1	1	1	1	1	1	0	1.6	1.6	1.6	48.004	436	436	1	19	0.0015456	3.2136	By MS/MS	By MS/MS	By MS/MS	By MS/MS
H1UUA6;A0A0B4KEX7	H1UUA6;A0A0B4KEX7	4;4	4;4	4;4			tr|H1UUA6|H1UUA6_DROME MIP33402p1 (Fragment) OS=Drosophila melanogaster OX=7227 PE=2 SV=1;tr|A0A0B4KEX7|A0A0B4KEX7_DROME Uncharacterized protein OS=Drosophila melanogaster OX=7227 GN=Dmel\CG43788 PE=4 SV=1	2	4	4	4	2	4	3	2	3	3	3	4	2	4	3	2	3	3	3	4	2	4	3	2	3	3	3	4	50.8	50.8	50.8	6.7009	59	59;62	1	58	0	74.291	By MS/MS	By MS/MS	By MS/MS	By MS/MS
T2GFI6;Q960E6;Q0E993;A0A0B4KF06	T2GFI6;Q960E6;Q0E993;A0A0B4KF06	2;2;2;2	2;2;2;2	2;2;2;2		Aats-val-RA;Aats-val	tr|T2GFI6|T2GFI6_DROME FI22042p1 OS=Drosophila melanogaster OX=7227 GN=Aats-val-RA PE=2 SV=1;tr|Q960E6|Q960E6_DROME SD04748p OS=Drosophila melanogaster OX=7227 GN=ValRS PE=2 SV=1;tr|Q0E993|Q0E993_DROME Valyl-tRNA synthetase, isoform A OS=Drosophila melanog	4	2	2	2	0	0	1	1	0	2	2	1	0	0	1	1	0	2	2	1	0	0	1	1	0	2	2	1	3.5	3.5	3.5	118.28	1049	1049;1049;1049;1055	1	15	0	12.085			By MS/MS	By MS/MS
A0A0B4KF46;O46111;Q8T0L3	A0A0B4KF46;O46111;Q8T0L3	8;8;7	8;8;7	8;8;7		Uba1	tr|A0A0B4KF46|A0A0B4KF46_DROME Ubiquitin activating enzyme 1, isoform C OS=Drosophila melanogaster OX=7227 GN=Uba1 PE=1 SV=1;tr|O46111|O46111_DROME Ubiquitin activating enzyme OS=Drosophila melanogaster OX=7227 GN=Uba1 PE=2 SV=1;tr|Q8T0L3|Q8T0L3_DROME GH24	3	8	8	8	4	5	1	3	1	5	7	2	4	5	1	3	1	5	7	2	4	5	1	3	1	5	7	2	11.8	11.8	11.8	111.77	1008	1008;1008;1191	1	68	0	192.37	By MS/MS	By MS/MS	By MS/MS	By MS/MS
A0A0B4KFE5	A0A0B4KFE5	3	3	3		Nmdmc	tr|A0A0B4KFE5|A0A0B4KFE5_DROME NAD-dependent methylenetetrahydrofolate dehydrogenase, isoform C OS=Drosophila melanogaster OX=7227 GN=Nmdmc PE=3 SV=1	1	3	3	3	1	1	1	1	1	3	1	2	1	1	1	1	1	3	1	2	1	1	1	1	1	3	1	2	11.9	11.9	11.9	32.814	303	303	1	19	0	46.705	By MS/MS	By MS/MS	By MS/MS	By MS/MS
A0A0B4KGE6;A0A0B4KFH4	A0A0B4KGE6;A0A0B4KFH4	2;2	2;2	2;2		Rpn8	tr|A0A0B4KGE6|A0A0B4KGE6_DROME Regulatory particle non-ATPase 8, isoform C OS=Drosophila melanogaster OX=7227 GN=Rpn8 PE=4 SV=1;tr|A0A0B4KFH4|A0A0B4KFH4_DROME Regulatory particle non-ATPase 8, isoform B OS=Drosophila melanogaster OX=7227 GN=Rpn8 PE=4 SV=1	2	2	2	2	0	0	1	1	0	1	1	1	0	0	1	1	0	1	1	1	0	0	1	1	0	1	1	1	10.9	10.9	10.9	38.089	338	338;358	1	8	0	7.3361			By matching	By MS/MS
A0A0B4KFM8	A0A0B4KFM8	1	1	1		MtnA	tr|A0A0B4KFM8|A0A0B4KFM8_DROME Metallothionein A, isoform B OS=Drosophila melanogaster OX=7227 GN=MtnA PE=4 SV=1	1	1	1	1	0	1	1	0	0	1	1	0	0	1	1	0	0	1	1	0	0	1	1	0	0	1	1	0	40	40	40	3.8534	40	40	1	7	0.0015699	3.4814		By matching	By MS/MS
A0A0B4LFH0;A0A0B4KG54	A0A0B4LFH0;A0A0B4KG54	4;4	4;4	4;4	S-methyl-5-thioadenosine phosphorylase	Mtap	tr|A0A0B4LFH0|A0A0B4LFH0_DROME S-methyl-5-thioadenosine phosphorylase OS=Drosophila melanogaster OX=7227 GN=Mtap PE=3 SV=1;tr|A0A0B4KG54|A0A0B4KG54_DROME S-methyl-5-thioadenosine phosphorylase OS=Drosophila melanogaster OX=7227 GN=Mtap PE=3 SV=1	2	4	4	4	2	4	1	2	2	2	2	1	2	4	1	2	2	2	2	1	2	4	1	2	2	2	2	1	29.1	29.1	29.1	32.017	289	289;360	1	39	0	45.511	By MS/MS	By MS/MS	By MS/MS	By MS/MS
A0A0B4KGK0	A0A0B4KGK0	1	1	1	Protein-L-isoaspartate O-methyltransferase	Pcmt	tr|A0A0B4KGK0|A0A0B4KGK0_DROME Protein-L-isoaspartate O-methyltransferase OS=Drosophila melanogaster OX=7227 GN=Pcmt PE=1 SV=1	1	1	1	1	1	1	1	1	1	1	1	1	1	1	1	1	1	1	1	1	1	1	1	1	1	1	1	1	5.4	5.4	5.4	21.92	203	203	1	23	0	8.0561	By MS/MS	By MS/MS	By MS/MS	By MS/MS
A8MZR2;A8JR03;A8JR02;A0A0B4KGM4;A0A0B4KH30;A8JR00;A8JR01	A8MZR2;A8JR03;A8JR02;A0A0B4KGM4;A0A0B4KH30;A8JR00;A8JR01	1;1;1;1;1;1;1	1;1;1;1;1;1;1	1;1;1;1;1;1;1		CG9322	tr|A8MZR2|A8MZR2_DROME GH13441p OS=Drosophila melanogaster OX=7227 GN=CG9322 PE=2 SV=1;tr|A8JR03|A8JR03_DROME Uncharacterized protein, isoform B OS=Drosophila melanogaster OX=7227 GN=CG14365 PE=4 SV=1;tr|A8JR02|A8JR02_DROME Uncharacterized protein, isoform	7	1	1	1	0	1	0	0	0	0	0	0	0	1	0	0	0	0	0	0	0	1	0	0	0	0	0	0	2.4	2.4	2.4	93.77	823	823;1974;2020;2037;2042;2050;3090	1	1	0.0028986	2.5225		By MS/MS
A0A0B4KGP8;I0DHL3	A0A0B4KGP8;I0DHL3	1;1	1;1	1;1		eIF-2gamma;Su(var)3-9-RA	tr|A0A0B4KGP8|A0A0B4KGP8_DROME Eukaryotic translation initiation factor 2 subunit gamma, isoform D OS=Drosophila melanogaster OX=7227 GN=eIF2gamma PE=1 SV=1;tr|I0DHL3|I0DHL3_DROME Histone-lysine N-methyltransferase OS=Drosophila melanogaster OX=7227 GN=Su(	2	1	1	1	0	1	0	0	1	1	0	0	0	1	0	0	1	1	0	0	0	1	0	0	1	1	0	0	2.3	2.3	2.3	51.484	475	475;635	1	5	0	19.974		By MS/MS
A0A0B4LHV4;H1UUJ8;A0A0B4KGX1	A0A0B4LHV4;H1UUJ8;A0A0B4KGX1	1;1;1	1;1;1	1;1;1		jar;jar-RG	tr|A0A0B4LHV4|A0A0B4LHV4_DROME Jaguar, isoform N OS=Drosophila melanogaster OX=7227 GN=jar PE=1 SV=1;tr|H1UUJ8|H1UUJ8_DROME FI18104p1 OS=Drosophila melanogaster OX=7227 GN=jar PE=1 SV=1;tr|A0A0B4KGX1|A0A0B4KGX1_DROME Jaguar, isoform L OS=Drosophila melanog	3	1	1	1	1	1	0	1	0	1	1	0	1	1	0	1	0	1	1	0	1	1	0	1	0	1	1	0	1.2	1.2	1.2	141.76	1238	1238;1253;1268	1	8	0.0015314	3.1259	By MS/MS	By matching		By MS/MS
A0A0B4KGZ1;A0A0B4KHA3	A0A0B4KGZ1;A0A0B4KHA3	2;2	2;2	2;2		yellow-f	tr|A0A0B4KGZ1|A0A0B4KGZ1_DROME Yellow-f, isoform C OS=Drosophila melanogaster OX=7227 GN=yellow-f PE=1 SV=1;tr|A0A0B4KHA3|A0A0B4KHA3_DROME Yellow-f, isoform B OS=Drosophila melanogaster OX=7227 GN=yellow-f PE=1 SV=1	2	2	2	2	1	1	1	1	2	1	1	1	1	1	1	1	2	1	1	1	1	1	1	1	2	1	1	1	4.1	4.1	4.1	47.351	413	413;418	1	25	0	5.4652	By MS/MS	By MS/MS	By MS/MS	By MS/MS
Q8MSW3;B7Z0L1;B7Z0L0;Q9VES3;Q8INA9;A0A0B4KH94;A8JR25	Q8MSW3;B7Z0L1;B7Z0L0;Q9VES3;Q8INA9;A0A0B4KH94;A8JR25	4;4;4;4;4;4;4	4;4;4;4;4;4;4	4;4;4;4;4;4;4		Fas1	tr|Q8MSW3|Q8MSW3_DROME LD25556p OS=Drosophila melanogaster OX=7227 GN=Fas1 PE=2 SV=1;tr|B7Z0L1|B7Z0L1_DROME Fasciclin 1, isoform E OS=Drosophila melanogaster OX=7227 GN=Fas1 PE=1 SV=1;tr|B7Z0L0|B7Z0L0_DROME Fasciclin 1, isoform F OS=Drosophila melanogaster	7	4	4	4	2	0	2	3	0	3	1	1	2	0	2	3	0	3	1	1	2	0	2	3	0	3	1	1	12.8	12.8	12.8	46.808	423	423;624;636;649;655;661;662	1	22	0	13.929	By MS/MS		By MS/MS	By MS/MS
Q9VA83;Q9U4U2;A0A0B4KHF0;Q9U7A3	Q9VA83;Q9U4U2;A0A0B4KHF0;Q9U7A3	15;15;15;13	15;15;15;13	15;15;15;13	Ferritin	Fer2LCH	tr|Q9VA83|Q9VA83_DROME Ferritin OS=Drosophila melanogaster OX=7227 GN=Fer2LCH PE=1 SV=1;tr|Q9U4U2|Q9U4U2_DROME Ferritin OS=Drosophila melanogaster OX=7227 GN=Fer2LCH PE=3 SV=1;tr|A0A0B4KHF0|A0A0B4KHF0_DROME Ferritin OS=Drosophila melanogaster OX=7227 GN=Fe	4	15	15	15	1	3	0	0	0	0	14	1	1	3	0	0	0	0	14	1	1	3	0	0	0	0	14	1	56.4	56.4	56.4	25.242	227	227;227;236;227	1	56	0	125.11	By MS/MS	By matching
A0A0B4KHJ5;D5SHR2	A0A0B4KHJ5;D5SHR2	5;5	5;5	5;5		GlyS;CG6904-RA	tr|A0A0B4KHJ5|A0A0B4KHJ5_DROME Glycogen [starch] synthase OS=Drosophila melanogaster OX=7227 GN=GlyS PE=1 SV=1;tr|D5SHR2|D5SHR2_DROME Glycogen [starch] synthase OS=Drosophila melanogaster OX=7227 GN=CG6904-RA PE=2 SV=1	2	5	5	5	0	0	1	3	2	2	4	0	0	0	1	3	2	2	4	0	0	0	1	3	2	2	4	0	9.7	9.7	9.7	79.233	689	689;709	1	23	0	43.262			By matching	By MS/MS
H1UUJ7;A0A0B4KHJ9	H1UUJ7;A0A0B4KHJ9	3;3	3;3	3;3		Tm2-RC;Tm2	tr|H1UUJ7|H1UUJ7_DROME FI17819p1 OS=Drosophila melanogaster OX=7227 GN=Tm2-RC PE=2 SV=1;tr|A0A0B4KHJ9|A0A0B4KHJ9_DROME Tropomyosin 2, isoform E OS=Drosophila melanogaster OX=7227 GN=Tm2 PE=1 SV=1	2	3	3	3	1	2	0	2	2	3	3	2	1	2	0	2	2	3	3	2	1	2	0	2	2	3	3	2	15.5	15.5	15.5	32.98	284	284;284	1	49	0	19.548	By MS/MS	By MS/MS		By MS/MS
G4LU37;A0A0B4KHL2	G4LU37;A0A0B4KHL2	1;1	1;1	1;1	Coatomer subunit gamma	gammaCop-RA;gammaCOP	tr|G4LU37|G4LU37_DROME Coatomer subunit gamma OS=Drosophila melanogaster OX=7227 GN=gammaCop-RA PE=2 SV=1;tr|A0A0B4KHL2|A0A0B4KHL2_DROME Coatomer subunit gamma OS=Drosophila melanogaster OX=7227 GN=gammaCOP PE=1 SV=1	2	1	1	1	1	1	0	0	0	0	1	0	1	1	0	0	0	0	1	0	1	1	0	0	0	0	1	0	1.7	1.7	1.7	97.246	879	879;897	1	6	0	4.048	By MS/MS	By MS/MS
A0A0B4KI24	A0A0B4KI24	1	1	1		Nlp	tr|A0A0B4KI24|A0A0B4KI24_DROME Nucleoplasmin, isoform B OS=Drosophila melanogaster OX=7227 GN=Nlp PE=4 SV=1	1	1	1	1	1	1	1	1	1	1	1	1	1	1	1	1	1	1	1	1	1	1	1	1	1	1	1	1	10.5	10.5	10.5	16.996	152	152	1	23	0	7.2261	By MS/MS	By MS/MS	By MS/MS	By MS/MS
A0A0B4KI38	A0A0B4KI38	4	4	4	Methylthioribose-1-phosphate isomerase		tr|A0A0B4KI38|A0A0B4KI38_DROME Methylthioribose-1-phosphate isomerase OS=Drosophila melanogaster OX=7227 GN=Dmel\CG11334 PE=3 SV=1	1	4	4	4	2	3	2	2	1	2	4	1	2	3	2	2	1	2	4	1	2	3	2	2	1	2	4	1	18.1	18.1	18.1	39.108	364	364	1	34	0	130.66	By MS/MS	By MS/MS	By MS/MS	By MS/MS
A0A0B4KI71;Q8IMF5	A0A0B4KI71;Q8IMF5	2;2	2;2	2;2		Map205	tr|A0A0B4KI71|A0A0B4KI71_DROME Microtubule-associated protein 205, isoform C OS=Drosophila melanogaster OX=7227 GN=Map205 PE=1 SV=1;tr|Q8IMF5|Q8IMF5_DROME Microtubule-associated protein 205, isoform B OS=Drosophila melanogaster OX=7227 GN=Map205 PE=1 SV=1	2	2	2	2	1	1	1	1	0	1	2	1	1	1	1	1	0	1	2	1	1	1	1	1	0	1	2	1	2.9	2.9	2.9	118.15	1109	1109;1185	1	14	0	7.8356	By MS/MS	By MS/MS	By MS/MS	By MS/MS
A0A0B4LF26	A0A0B4LF26	3	3	3	Eukaryotic translation initiation factor 3 subunit J	Adam	tr|A0A0B4LF26|A0A0B4LF26_DROME Eukaryotic translation initiation factor 3 subunit J OS=Drosophila melanogaster OX=7227 GN=eIF3j PE=3 SV=1	1	3	3	3	1	2	3	1	0	2	2	0	1	2	3	1	0	2	2	0	1	2	3	1	0	2	2	0	13.6	13.6	13.6	26.567	236	236	1	31	0	11.3	By MS/MS	By MS/MS	By MS/MS	By MS/MS
A0A0B4LF52	A0A0B4LF52	1	1	1		betaTry	tr|A0A0B4LF52|A0A0B4LF52_DROME BetaTrypsin, isoform B OS=Drosophila melanogaster OX=7227 GN=betaTry PE=3 SV=1	1	1	1	1	0	1	1	0	0	1	1	0	0	1	1	0	0	1	1	0	0	1	1	0	0	1	1	0	7.9	7.9	7.9	25.693	253	253	1	7	0.0028612	2.4626		By MS/MS	By MS/MS
A0A0B4LGC0;A0A0B4LF88	A0A0B4LGC0;A0A0B4LF88	1;1	1;1	1;1		TppII	tr|A0A0B4LGC0|A0A0B4LGC0_DROME Tripeptidyl-peptidase II, isoform F OS=Drosophila melanogaster OX=7227 GN=TppII PE=4 SV=1;tr|A0A0B4LF88|A0A0B4LF88_DROME Tripeptidyl-peptidase II, isoform E OS=Drosophila melanogaster OX=7227 GN=TppII PE=4 SV=1	2	1	1	1	1	1	1	0	1	1	1	1	1	1	1	0	1	1	1	1	1	1	1	0	1	1	1	1	1.3	1.3	1.3	148.91	1354	1354;1375	1	18	0	5.2674	By MS/MS	By MS/MS	By MS/MS
A0A0B4LFA6	A0A0B4LFA6	1	1	1		Rpn13	tr|A0A0B4LFA6|A0A0B4LFA6_DROME Regulatory particle non-ATPase 13, isoform G OS=Drosophila melanogaster OX=7227 GN=Rpn13 PE=1 SV=1	1	1	1	1	1	1	1	1	0	1	1	1	1	1	1	1	0	1	1	1	1	1	1	1	0	1	1	1	5.4	5.4	5.4	45.555	424	424	1	20	0	23.4	By MS/MS	By MS/MS	By MS/MS	By MS/MS
A0A0B4LFD2	A0A0B4LFD2	2	2	2		Hsc70-5	tr|A0A0B4LFD2|A0A0B4LFD2_DROME Heat shock protein cognate 5, isoform B OS=Drosophila melanogaster OX=7227 GN=Hsc70-5 PE=3 SV=1	1	2	2	2	1	1	1	1	1	1	1	1	1	1	1	1	1	1	1	1	1	1	1	1	1	1	1	1	3.2	3.2	3.2	74.065	686	686	1	14	0	5.6282	By MS/MS	By MS/MS	By MS/MS	By MS/MS
A0A0B4LFJ1	A0A0B4LFJ1	11	10	10			tr|A0A0B4LFJ1|A0A0B4LFJ1_DROME Imaginal disc growth factor 6, isoform B OS=Drosophila melanogaster OX=7227 GN=Idgf6 PE=3 SV=1	1	11	10	10	9	5	4	3	4	4	6	3	9	4	4	3	4	4	5	3	9	4	4	3	4	4	5	3	33	31.4	31.4	50.354	452	452	1	101	0	96.066	By MS/MS	By MS/MS	By MS/MS	By MS/MS
A0A0B4LFL3	A0A0B4LFL3	5	5	5		Ef1beta	tr|A0A0B4LFL3|A0A0B4LFL3_DROME Eukaryotic translation elongation factor 1 beta, isoform C OS=Drosophila melanogaster OX=7227 GN=eEF1beta PE=3 SV=1	1	5	5	5	4	5	2	4	2	4	4	4	4	5	2	4	2	4	4	4	4	5	2	4	2	4	4	4	31.1	31.1	31.1	24.247	222	222	1	80	0	58.186	By MS/MS	By MS/MS	By MS/MS	By MS/MS
A0A0B4LFM0	A0A0B4LFM0	2	2	2		Cbp53E	tr|A0A0B4LFM0|A0A0B4LFM0_DROME Calbindin 53E, isoform B OS=Drosophila melanogaster OX=7227 GN=Cbp53E PE=4 SV=1	1	2	2	2	1	2	2	1	2	2	2	1	1	2	2	1	2	2	2	1	1	2	2	1	2	2	2	1	3.5	3.5	3.5	35.717	310	310	1	49	0	66.349	By MS/MS	By MS/MS	By MS/MS	By MS/MS
A0A0B4LFU6;A0A0B4LGY4;Q7K173;C8VV29;A1ZBH0;Q6NL66;A1ZBG9	A0A0B4LFU6;A0A0B4LGY4;Q7K173;C8VV29;A1ZBH0;Q6NL66;A1ZBG9	5;5;5;5;5;5;5	5;5;5;5;5;5;5	5;5;5;5;5;5;5	Beta-glucuronidase	CG15117-RC;CG15117;CG15117-RB	tr|A0A0B4LFU6|A0A0B4LFU6_DROME Beta-glucuronidase OS=Drosophila melanogaster OX=7227 GN=Dmel\CG15117 PE=1 SV=1;tr|A0A0B4LGY4|A0A0B4LGY4_DROME Beta-glucuronidase OS=Drosophila melanogaster OX=7227 GN=Dmel\CG15117 PE=1 SV=1;tr|Q7K173|Q7K173_DROME Beta-glucur	7	5	5	5	2	2	3	1	1	2	4	2	2	2	3	1	1	2	4	2	2	2	3	1	1	2	4	2	9.1	9.1	9.1	71.553	623	623;648;656;656;656;670;670	1	39	0	50.747	By MS/MS	By MS/MS	By MS/MS	By MS/MS
A0A0B4LFW3;Q7K088;C0PV28;A9QHT4;A9QHW8;A9QHS6;A9QHS4	A0A0B4LFW3;Q7K088;C0PV28;A9QHT4;A9QHW8;A9QHS6;A9QHS4	7;7;7;6;6;6;6	7;7;7;6;6;6;6	7;7;7;6;6;6;6		Obp56e;Obp56e-RA	tr|A0A0B4LFW3|A0A0B4LFW3_DROME Odorant-binding protein 56e, isoform B OS=Drosophila melanogaster OX=7227 GN=Obp56e PE=1 SV=1;tr|Q7K088|Q7K088_DROME GEO08224p1 OS=Drosophila melanogaster OX=7227 GN=Obp56e PE=1 SV=1;tr|C0PV28|C0PV28_DROME MIP07173p (Fragment	7	7	7	7	7	6	6	2	3	5	5	5	7	6	6	2	3	5	5	5	7	6	6	2	3	5	5	5	67.9	67.9	67.9	14.073	131	131;132;135;132;132;132;132	1	126	0	200.6	By MS/MS	By MS/MS	By MS/MS	By MS/MS
D0IQG4;A0A0B4LFZ4;Q8IGZ2	D0IQG4;A0A0B4LFZ4	11;11;5	11;11;5	11;11;5		TER94-RC;TER94	tr|D0IQG4|D0IQG4_DROME AT24528p (Fragment) OS=Drosophila melanogaster OX=7227 GN=TER94-RC PE=2 SV=1;tr|A0A0B4LFZ4|A0A0B4LFZ4_DROME TER94, isoform E OS=Drosophila melanogaster OX=7227 GN=TER94 PE=1 SV=1	3	11	11	11	2	8	2	4	2	5	7	4	2	8	2	4	2	5	7	4	2	8	2	4	2	5	7	4	19.4	19.4	19.4	92.411	829	829;825;297	1	71	0	101.99	By MS/MS	By MS/MS	By MS/MS	By MS/MS
A0A0B4LG36	A0A0B4LG36	1	1	1		HmgZ	tr|A0A0B4LG36|A0A0B4LG36_DROME HMG protein Z, isoform C OS=Drosophila melanogaster OX=7227 GN=HmgZ PE=4 SV=1	1	1	1	1	0	1	1	0	0	1	1	1	0	1	1	0	0	1	1	1	0	1	1	0	0	1	1	1	9.9	9.9	9.9	12.656	111	111	1	13	0.0028736	2.4822		By MS/MS	By MS/MS
A0A0B4LGF8;B7YZP9	A0A0B4LGF8;B7YZP9	5;4	5;4	5;4		Mlp60A	tr|A0A0B4LGF8|A0A0B4LGF8_DROME Muscle LIM protein at 60A, isoform F OS=Drosophila melanogaster OX=7227 GN=Mlp60A PE=1 SV=1;tr|B7YZP9|B7YZP9_DROME Muscle LIM protein at 60A, isoform B OS=Drosophila melanogaster OX=7227 GN=Mlp60A PE=1 SV=1	2	5	5	5	1	2	2	1	3	1	4	3	1	2	2	1	3	1	4	3	1	2	2	1	3	1	4	3	48.9	48.9	48.9	9.9583	92	92;486	1	42	0	85.962	By MS/MS	By MS/MS	By MS/MS	By MS/MS
A0A0B4LGH1;Q7M3J9	A0A0B4LGH1;Q7M3J9	8;5	1;0	1;0		betaTub60D	tr|A0A0B4LGH1|A0A0B4LGH1_DROME Tubulin beta chain OS=Drosophila melanogaster OX=7227 GN=betaTub60D PE=1 SV=1;tr|Q7M3J9|Q7M3J9_DROME Tubulin beta-3 chain (Fragment) OS=Drosophila melanogaster OX=7227 PE=3 SV=1	2	8	1	1	6	7	3	5	3	5	7	2	1	1	0	0	0	1	1	0	1	1	0	0	0	1	1	0	21.6	3.3	3.3	50.778	453	453;163	1	8	0.0029197	2.5729	By MS/MS	By matching	By matching	By matching
A0A0B4LGL0;A0A126GUN6;A0A0B4KER6;A0A0B4KEW3;G3JX33;G3JX25;C1C3E7;G3JX31;G3JX29;G3JX30;G3JX27;G3JX28;A0A0B4KFR8;G3JX32	A0A0B4LGL0;A0A126GUN6;A0A0B4KER6;A0A0B4KEW3;G3JX33	6;6;5;5;5;1;1;1;1;1;1;1;1;1	6;6;5;5;5;1;1;1;1;1;1;1;1;1	6;6;5;5;5;1;1;1;1;1;1;1;1;1		Zasp52	tr|A0A0B4LGL0|A0A0B4LGL0_DROME Z band alternatively spliced PDZ-motif protein 52, isoform W OS=Drosophila melanogaster OX=7227 GN=Zasp52 PE=1 SV=1;tr|A0A126GUN6|A0A126GUN6_DROME Z band alternatively spliced PDZ-motif protein 52, isoform X OS=Drosophila mel	14	6	6	6	2	5	3	1	1	3	2	1	2	5	3	1	1	3	2	1	2	5	3	1	1	3	2	1	4.1	4.1	4.1	227.47	2084	2084;2142;1267;1318;1758;233;449;515;651;716;722;787;897;955	1	39	0	53.04	By MS/MS	By MS/MS	By MS/MS	By MS/MS
Q5BIJ9;A0A0B4LGS0;Q2VYA2;Q2VYA3;Q5IFG2;Q5IFF0	Q5BIJ9;A0A0B4LGS0;Q2VYA2;Q2VYA3;Q5IFG2	25;25;23;19;17;12	1;1;0;0;1;1	0;0;0;0;0;0	Alpha-amylase	Amy-d;Amy-p;amy-d	tr|Q5BIJ9|Q5BIJ9_DROME Alpha-amylase OS=Drosophila melanogaster OX=7227 GN=Amy-d PE=2 SV=1;tr|A0A0B4LGS0|A0A0B4LGS0_DROME Alpha-amylase OS=Drosophila melanogaster OX=7227 GN=Amy-p PE=3 SV=1;tr|Q2VYA2|Q2VYA2_DROME Alpha-amylase OS=Drosophila melanogaster OX	6	25	1	0	19	23	16	10	9	12	12	12	1	1	0	0	0	0	0	0	0	0	0	0	0	0	0	0	59.7	7.3	0	53.779	494	494;494;494;494;296;232	1	5	0	4.5353	By MS/MS	By MS/MS	By matching	By matching
A0A0B4LGS4	A0A0B4LGS4	10	10	10		Vha26	tr|A0A0B4LGS4|A0A0B4LGS4_DROME Vacuolar H[+]-ATPase 26kD subunit, isoform C OS=Drosophila melanogaster OX=7227 GN=Vha26 PE=3 SV=1	1	10	10	10	6	7	3	6	7	9	8	7	6	7	3	6	7	9	8	7	6	7	3	6	7	9	8	7	39.4	39.4	39.4	26.082	226	226	1	132	0	222.36	By MS/MS	By MS/MS	By MS/MS	By MS/MS
A0A0B4LGZ5	A0A0B4LGZ5	1	1	1		RpL11	tr|A0A0B4LGZ5|A0A0B4LGZ5_DROME Ribosomal protein L11, isoform B OS=Drosophila melanogaster OX=7227 GN=RpL11 PE=1 SV=1	1	1	1	1	1	1	0	0	0	0	1	0	1	1	0	0	0	0	1	0	1	1	0	0	0	0	1	0	7.6	7.6	7.6	21.112	184	184	1	4	0	16.697	By MS/MS	By MS/MS
A0A0B4LGZ8;A9QHQ8;A9QHM4;A9QHP7;A9QHP3;A9QHM6;A9QHP6	A0A0B4LGZ8;A9QHQ8;A9QHM4;A9QHP7;A9QHP3;A9QHM6	9;9;9;7;7;5;4	9;9;9;7;7;5;4	9;9;9;7;7;5;4		Obp56d	tr|A0A0B4LGZ8|A0A0B4LGZ8_DROME GEO07517p1 OS=Drosophila melanogaster OX=7227 GN=Obp56d PE=1 SV=1;tr|A9QHQ8|A9QHQ8_DROME Odorant-binding protein 56d (Fragment) OS=Drosophila melanogaster OX=7227 GN=Obp56d PE=4 SV=1;tr|A9QHM4|A9QHM4_DROME FI09203p (Fragment)	7	9	9	9	8	7	6	4	3	4	5	4	8	7	6	4	3	4	5	4	8	7	6	4	3	4	5	4	77.1	77.1	77.1	14.119	131	131;146;146;146;146;146;146	1	144	0	323.31	By MS/MS	By MS/MS	By MS/MS	By MS/MS
A0A0B4LH50;E1JGP0;C8VV69;B6IDW7;C6TP14;Q3ZAJ5;F0JAT3	A0A0B4LH50;E1JGP0;C8VV69;B6IDW7;C6TP14	17;16;16;16;14;1;1	1;0;0;1;0;0;0	0;0;0;0;0;0;0		Act87E;Act57B;Act57B-RA;Act88F-RA	tr|A0A0B4LH50|A0A0B4LH50_DROME Actin 87E, isoform C OS=Drosophila melanogaster OX=7227 GN=Act87E PE=3 SV=1;tr|E1JGP0|E1JGP0_DROME LD04994p1 OS=Drosophila melanogaster OX=7227 GN=Act57B-RC PE=2 SV=1;tr|C8VV69|C8VV69_DROME LD47405p OS=Drosophila melanogaster	7	17	1	0	13	13	10	13	9	11	13	10	0	0	0	1	0	0	0	0	0	0	0	0	0	0	0	0	39.9	2.9	0	41.801	376	376;360;376;376;376;368;415	1	1	1	-2	By matching	By matching	By matching	By MS/MS
F3YDF6;A0A0B4LH71	F3YDF6;A0A0B4LH71	2;2	2;2	2;2		Sap47-RI;Sap47	tr|F3YDF6|F3YDF6_DROME MIP08376p OS=Drosophila melanogaster OX=7227 GN=Sap47 PE=1 SV=1;tr|A0A0B4LH71|A0A0B4LH71_DROME Synapse-associated protein 47kD, isoform K OS=Drosophila melanogaster OX=7227 GN=Sap47 PE=1 SV=1	2	2	2	2	1	2	0	0	0	0	1	0	1	2	0	0	0	0	1	0	1	2	0	0	0	0	1	0	8.4	8.4	8.4	34.627	344	344;347	1	9	0	9.3411	By MS/MS	By MS/MS
A0A0B4LHE7	A0A0B4LHE7	5	5	5		Vha13	tr|A0A0B4LHE7|A0A0B4LHE7_DROME V-type proton ATPase subunit G OS=Drosophila melanogaster OX=7227 GN=Vha13 PE=3 SV=1	1	5	5	5	0	2	2	2	1	2	2	1	0	2	2	2	1	2	2	1	0	2	2	2	1	2	2	1	44.4	44.4	44.4	13.625	117	117	1	24	0	33.203		By MS/MS	By MS/MS	By MS/MS
A0A0B4LHF9;R4HZM7	A0A0B4LHF9;R4HZM7	1;1	1;1	1;1		Sirt2;Sirt2-RA	tr|A0A0B4LHF9|A0A0B4LHF9_DROME NAD-dependent protein deacetylase OS=Drosophila melanogaster OX=7227 GN=Sirt2 PE=1 SV=1;tr|R4HZM7|R4HZM7_DROME NAD-dependent protein deacetylase OS=Drosophila melanogaster OX=7227 GN=Sirt2-RA PE=2 SV=1	2	1	1	1	0	1	1	0	0	1	1	1	0	1	1	0	0	1	1	1	0	1	1	0	0	1	1	1	4.5	4.5	4.5	40.112	355	355;386	1	8	0	5.9229		By MS/MS	By MS/MS
A0A0B4LHP4	A0A0B4LHP4	1	1	1		PebII	tr|A0A0B4LHP4|A0A0B4LHP4_DROME Ejaculatory bulb protein II, isoform B OS=Drosophila melanogaster OX=7227 GN=EbpII PE=4 SV=1	1	1	1	1	1	0	0	0	0	1	0	0	1	0	0	0	0	1	0	0	1	0	0	0	0	1	0	0	25.8	25.8	25.8	7.1864	66	66	1	3	0	5.0928	By matching
A0A0B4LHX1	A0A0B4LHX1	2	2	2			tr|A0A0B4LHX1|A0A0B4LHX1_DROME GEO08148p1 OS=Drosophila melanogaster OX=7227 GN=C PE=2 SV=1	1	2	2	2	0	0	0	1	0	0	0	1	0	0	0	1	0	0	0	1	0	0	0	1	0	0	0	1	11.8	11.8	11.8	16.985	153	153	1	3	0.0014859	2.7561				By MS/MS
A0A0B4LJ12;A0A0B4LHX6;A8E6J4;Q8IH27	A0A0B4LJ12;A0A0B4LHX6;A8E6J4	7;7;7;3	7;7;7;3	7;7;7;3	Nucleoside diphosphate kinase	awd	tr|A0A0B4LJ12|A0A0B4LJ12_DROME Nucleoside diphosphate kinase OS=Drosophila melanogaster OX=7227 GN=awd PE=1 SV=1;tr|A0A0B4LHX6|A0A0B4LHX6_DROME Nucleoside diphosphate kinase OS=Drosophila melanogaster OX=7227 GN=awd PE=1 SV=1;tr|A8E6J4|A8E6J4_DROME Nucleos	4	7	7	7	2	7	1	3	2	3	7	3	2	7	1	3	2	3	7	3	2	7	1	3	2	3	7	3	41.8	41.8	41.8	17.17	153	153;168;172;118	1	126	0	169.42	By MS/MS	By MS/MS	By MS/MS	By MS/MS
A0A0B4LIJ0	A0A0B4LIJ0	2	2	2		Rpt2	tr|A0A0B4LIJ0|A0A0B4LIJ0_DROME Regulatory particle triple-A ATPase 2, isoform B OS=Drosophila melanogaster OX=7227 GN=Rpt2 PE=3 SV=1	1	2	2	2	0	2	0	0	0	1	2	0	0	2	0	0	0	1	2	0	0	2	0	0	0	1	2	0	5.7	5.7	5.7	49.323	439	439	1	8	0	4.7871		By MS/MS
A0A0C4DHG6;A0A0C4DHG2	A0A0C4DHG6;A0A0C4DHG2	5;5	5;5	5;5		Gel	tr|A0A0C4DHG6|A0A0C4DHG6_DROME Gelsolin, isoform L OS=Drosophila melanogaster OX=7227 GN=Gel PE=4 SV=1;tr|A0A0C4DHG2|A0A0C4DHG2_DROME Gelsolin, isoform J OS=Drosophila melanogaster OX=7227 GN=Gel PE=4 SV=1	2	5	5	5	1	2	1	4	1	2	2	0	1	2	1	4	1	2	2	0	1	2	1	4	1	2	2	0	9.3	9.3	9.3	82.527	740	740;798	1	20	0	11.701	By MS/MS	By MS/MS	By matching	By MS/MS
A0A0F6T1J9;M9PIS3;K7ZI00	A0A0F6T1J9;M9PIS3	6;6;2	6;6;2	6;6;2	6-phosphogluconate dehydrogenase, decarboxylating	Pgd	tr|A0A0F6T1J9|A0A0F6T1J9_DROME 6-phosphogluconate dehydrogenase, decarboxylating OS=Drosophila melanogaster OX=7227 GN=Pgd PE=3 SV=1;tr|M9PIS3|M9PIS3_DROME 6-phosphogluconate dehydrogenase, decarboxylating OS=Drosophila melanogaster OX=7227 GN=Pgd PE=3 SV=	3	6	6	6	4	3	2	4	3	5	4	2	4	3	2	4	3	5	4	2	4	3	2	4	3	5	4	2	13.7	13.7	13.7	52.43	481	481;481;258	1	61	0	83.321	By MS/MS	By MS/MS	By MS/MS	By MS/MS
Q1ECC7;A0A0S0WIC6	Q1ECC7;A0A0S0WIC6	2;2	2;2	2;2		Acp63F	tr|Q1ECC7|Q1ECC7_DROME IP01742p (Fragment) OS=Drosophila melanogaster OX=7227 GN=Acp63F PE=2 SV=1;tr|A0A0S0WIC6|A0A0S0WIC6_DROME Accessory gland protein 63F, isoform B OS=Drosophila melanogaster OX=7227 GN=Acp63F PE=4 SV=1	2	2	2	2	2	2	2	1	1	1	2	2	2	2	2	1	1	1	2	2	2	2	2	1	1	1	2	2	19	19	19	8.7232	79	79;81	1	47	0	25.554	By MS/MS	By MS/MS	By MS/MS	By MS/MS
E1JHJ5;M9NCU7;B8A423;A0A0S0WIH4;M9ND95;E1JHJ4;M9NF46;M9NEP1;E1JHJ3;Q26433	E1JHJ5;M9NCU7;B8A423;A0A0S0WIH4;M9ND95;E1JHJ4;M9NF46;M9NEP1;E1JHJ3	18;18;18;18;17;17;17;17;17;4	18;18;18;18;17;17;17;17;17;4	18;18;18;18;17;17;17;17;17;4		Mhc;Mhc-RB	tr|E1JHJ5|E1JHJ5_DROME Myosin heavy chain, isoform P OS=Drosophila melanogaster OX=7227 GN=Mhc PE=1 SV=1;tr|M9NCU7|M9NCU7_DROME Myosin heavy chain, isoform S OS=Drosophila melanogaster OX=7227 GN=Mhc PE=1 SV=1;tr|B8A423|B8A423_DROME RH59876p OS=Drosophila	10	18	18	18	8	7	5	2	1	6	9	8	8	7	5	2	1	6	9	8	8	7	5	2	1	6	9	8	12.1	12.1	12.1	222.82	1949	1949;1962;1962;1962;1949;1949;1962;1962;1962;392	1	90	0	161.81	By MS/MS	By MS/MS	By MS/MS	By MS/MS
A0A0T7B3Z6;Q9V9P5	A0A0T7B3Z6;Q9V9P5	1;1	1;1	1;1			tr|A0A0T7B3Z6|A0A0T7B3Z6_DROME Uncharacterized protein, isoform G OS=Drosophila melanogaster OX=7227 GN=lincRNA.224 PE=4 SV=1;tr|Q9V9P5|Q9V9P5_DROME Uncharacterized protein, isoform E OS=Drosophila melanogaster OX=7227 GN=lincRNA.224 PE=4 SV=4	2	1	1	1	1	0	1	0	0	0	1	0	1	0	1	0	0	0	1	0	1	0	1	0	0	0	1	0	2.1	2.1	2.1	83.162	727	727;731	1	8	0	6.5356	By MS/MS		By MS/MS
X2JES1;Q9VIS3;A0A0U1RVK6	X2JES1;Q9VIS3;A0A0U1RVK6	11;11;11	11;11;11	11;11;11		fbp	tr|X2JES1|X2JES1_DROME Fructose-1,6-bisphosphatase, isoform C OS=Drosophila melanogaster OX=7227 GN=fbp PE=1 SV=1;tr|Q9VIS3|Q9VIS3_DROME Fructose-1,6-bisphosphatase OS=Drosophila melanogaster OX=7227 GN=fbp PE=1 SV=1;tr|A0A0U1RVK6|A0A0U1RVK6_DROME Fructose	3	11	11	11	3	9	5	7	4	10	9	5	3	9	5	7	4	10	9	5	3	9	5	7	4	10	9	5	33.5	33.5	33.5	34.849	322	322;334;343	1	120	0	299.66	By MS/MS	By MS/MS	By MS/MS	By MS/MS
A0A0U3SHB6;Q15DJ7;Q15DG6;Q15DQ6;Q15DL3;Q15DR1;Q15EA4	A0A0U3SHB6	27;8;8;7;7;6;6	1;1;1;1;0;0;1	1;1;1;1;0;0;1			tr|A0A0U3SHB6|A0A0U3SHB6_DROME Carboxylic ester hydrolase OS=Drosophila melanogaster OX=7227 PE=3 SV=1	7	27	1	1	15	23	17	15	12	17	15	11	0	1	0	0	0	0	1	0	0	1	0	0	0	0	1	0	50.2	3.9	3.9	61.119	544	544;143;153;112;153;112;153	1	3	0	3.8781	By matching	By MS/MS	By matching	By matching
A0A126GUT1;S5PU30	A0A126GUT1;S5PU30	2;2	2;2	2;2		Tctp-RA	tr|A0A126GUT1|A0A126GUT1_DROME Translationally controlled tumor protein, isoform B OS=Drosophila melanogaster OX=7227 GN=Tctp PE=3 SV=1;tr|S5PU30|S5PU30_DROME IP21842p1 (Fragment) OS=Drosophila melanogaster OX=7227 GN=Tctp-RA PE=2 SV=1	2	2	2	2	2	2	2	1	1	1	2	1	2	2	2	1	1	1	2	1	2	2	2	1	1	1	2	1	9.3	9.3	9.3	19.637	172	172;188	1	31	0	12.637	By MS/MS	By MS/MS	By MS/MS	By MS/MS
Q9VEZ6;A0A126GUV0;B7ZWP8;C1C588	Q9VEZ6;A0A126GUV0;B7ZWP8;C1C588	3;3;3;3	3;3;3;3	3;3;3;3		CG10407-RA	tr|Q9VEZ6|Q9VEZ6_DROME Uncharacterized protein, isoform A OS=Drosophila melanogaster OX=7227 GN=cg10407 PE=1 SV=1;tr|A0A126GUV0|A0A126GUV0_DROME Uncharacterized protein, isoform C OS=Drosophila melanogaster OX=7227 GN=Dmel\CG10407 PE=1 SV=1;tr|B7ZWP8|B7ZWP	4	3	3	3	1	3	1	1	1	2	3	1	1	3	1	1	1	2	3	1	1	3	1	1	1	2	3	1	18.5	18.5	18.5	29.545	259	259;263;280;284	1	47	0	16.365	By MS/MS	By matching	By MS/MS	By MS/MS
A0A165Q6N5;A5XCQ9;A5XCQ7	A0A165Q6N5;A5XCQ9;A5XCQ7	3;3;3	3;3;3	1;1;1	Trehalase	Treh	tr|A0A165Q6N5|A0A165Q6N5_DROME Trehalase (Fragment) OS=Drosophila melanogaster OX=7227 PE=2 SV=1;tr|A5XCQ9|A5XCQ9_DROME Trehalase (Fragment) OS=Drosophila melanogaster OX=7227 GN=Treh PE=3 SV=1;tr|A5XCQ7|A5XCQ7_DROME Trehalase (Fragment) OS=Drosophila mela	3	3	3	1	3	2	2	0	0	0	1	1	3	2	2	0	0	0	1	1	1	1	1	0	0	0	1	1	8.9	8.9	3.1	49.019	425	425;596;596	1	20	0	20.284	By MS/MS	By MS/MS	By MS/MS
A0A1B2AIV9	A0A1B2AIV9	7	7	7			tr|A0A1B2AIV9|A0A1B2AIV9_DROME GEO09472p1 (Fragment) OS=Drosophila melanogaster OX=7227 PE=2 SV=1	1	7	7	7	4	5	7	0	0	2	0	4	4	5	7	0	0	2	0	4	4	5	7	0	0	2	0	4	63.6	63.6	63.6	14.22	129	129	1	55	0	54.861	By MS/MS	By MS/MS	By MS/MS
A0A1B2AIW6	A0A1B2AIW6	9	9	9			tr|A0A1B2AIW6|A0A1B2AIW6_DROME GEO09622p1 (Fragment) OS=Drosophila melanogaster OX=7227 PE=2 SV=1	1	9	9	9	6	8	6	4	3	4	4	3	6	8	6	4	3	4	4	3	6	8	6	4	3	4	4	3	96.5	96.5	96.5	9.5567	86	86	1	155	0	167.36	By MS/MS	By MS/MS	By MS/MS	By MS/MS
A0A1B2AJ59	A0A1B2AJ59	15	15	15			tr|A0A1B2AJ59|A0A1B2AJ59_DROME GEO10156p1 (Fragment) OS=Drosophila melanogaster OX=7227 PE=2 SV=1	1	15	15	15	10	11	14	1	0	3	8	9	10	11	14	1	0	3	8	9	10	11	14	1	0	3	8	9	71.3	71.3	71.3	14.296	129	129	1	207	0	321.15	By MS/MS	By MS/MS	By MS/MS	By MS/MS
A0A1B2AJ63;B9EQT6	A0A1B2AJ63;B9EQT6	2;2	2;2	2;2		Mst57Da-RA	tr|A0A1B2AJ63|A0A1B2AJ63_DROME GEO13525p1 (Fragment) OS=Drosophila melanogaster OX=7227 PE=2 SV=1;tr|B9EQT6|B9EQT6_DROME IP09740p (Fragment) OS=Drosophila melanogaster OX=7227 GN=Mst57Da-RA PE=2 SV=1	2	2	2	2	1	1	1	2	1	2	1	1	1	1	1	2	1	2	1	1	1	1	1	2	1	2	1	1	72	72	72	7.1062	75	75;76	1	63	0	323.31	By MS/MS	By MS/MS	By MS/MS	By MS/MS
A0A1B2AJ76;A4VA55	A0A1B2AJ76	7;1	7;1	7;1			tr|A0A1B2AJ76|A0A1B2AJ76_DROME GEO08422p1 (Fragment) OS=Drosophila melanogaster OX=7227 PE=2 SV=1	2	7	7	7	7	7	6	1	0	1	7	7	7	7	6	1	0	1	7	7	7	7	6	1	0	1	7	7	59	59	59	11.552	117	117;115	1	132	0	323.31	By MS/MS	By MS/MS	By MS/MS	By matching
A0A1B2AJC0	A0A1B2AJC0	2	2	2			tr|A0A1B2AJC0|A0A1B2AJC0_DROME GEO11425p1 (Fragment) OS=Drosophila melanogaster OX=7227 PE=2 SV=1	1	2	2	2	0	1	1	0	0	0	0	0	0	1	1	0	0	0	0	0	0	1	1	0	0	0	0	0	17.4	17.4	17.4	12.448	115	115	1	3	0	3.8247		By MS/MS	By MS/MS
A0A1B2AJL4;L0CRF8;L0CRF4;L0CR49;L0CR44;L0CQR2;L0CQQ8;L0CPM0;L0CPL5;L0CPK9;L0CPE3;L0CPD9	A0A1B2AJL4;L0CRF8;L0CRF4;L0CR49;L0CR44;L0CQR2;L0CQQ8;L0CPM0;L0CPL5;L0CPK9;L0CPE3;L0CPD9	2;1;1;1;1;1;1;1;1;1;1;1	2;1;1;1;1;1;1;1;1;1;1;1	2;1;1;1;1;1;1;1;1;1;1;1		RPS11	tr|A0A1B2AJL4|A0A1B2AJL4_DROME GEO13284p1 (Fragment) OS=Drosophila melanogaster OX=7227 PE=2 SV=1;tr|L0CRF8|L0CRF8_DROME Ribosomal protein S11 (Fragment) OS=Drosophila melanogaster OX=7227 GN=RPS11 PE=3 SV=1;tr|L0CRF4|L0CRF4_DROME Ribosomal protein S11 (Fr	12	2	2	2	1	0	0	0	0	0	1	0	1	0	0	0	0	0	1	0	1	0	0	0	0	0	1	0	13.5	13.5	13.5	18.105	155	155;151;151;151;151;151;151;151;151;151;151;151	1	2	0.0014925	2.7876	By MS/MS
A0A1B2AJQ7	A0A1B2AJQ7	2	2	2			tr|A0A1B2AJQ7|A0A1B2AJQ7_DROME GEO09615p1 (Fragment) OS=Drosophila melanogaster OX=7227 PE=2 SV=1	1	2	2	2	2	2	2	1	1	1	1	1	2	2	2	1	1	1	1	1	2	2	2	1	1	1	1	1	34.9	34.9	34.9	6.8129	63	63	1	50	0	315.07	By MS/MS	By MS/MS	By MS/MS	By MS/MS
A0A1B2AJV1	A0A1B2AJV1	1	1	1			tr|A0A1B2AJV1|A0A1B2AJV1_DROME GEO07409p1 (Fragment) OS=Drosophila melanogaster OX=7227 PE=2 SV=1	1	1	1	1	1	1	1	1	1	1	1	1	1	1	1	1	1	1	1	1	1	1	1	1	1	1	1	1	27.3	27.3	27.3	12.45	110	110	1	23	0	81.57	By MS/MS	By MS/MS	By MS/MS	By MS/MS
A0A1B2AJW2	A0A1B2AJW2	8	8	2			tr|A0A1B2AJW2|A0A1B2AJW2_DROME GEO07171p1 (Fragment) OS=Drosophila melanogaster OX=7227 PE=2 SV=1	1	8	8	2	6	6	6	5	5	7	7	5	6	6	6	5	5	7	7	5	2	2	2	2	2	2	2	2	54.3	54.3	21.4	7.752	70	70	1	244	0	266.95	By MS/MS	By MS/MS	By MS/MS	By MS/MS
A0A1B2AKL6	A0A1B2AKL6	1	1	1			tr|A0A1B2AKL6|A0A1B2AKL6_DROME GEO09042p1 (Fragment) OS=Drosophila melanogaster OX=7227 PE=2 SV=1	1	1	1	1	0	1	1	0	1	1	0	0	0	1	1	0	1	1	0	0	0	1	1	0	1	1	0	0	7.4	7.4	7.4	18.821	163	163	1	8	0.0028777	2.4857		By MS/MS	By MS/MS
A0A1B2AKM5	A0A1B2AKM5	1	1	1			tr|A0A1B2AKM5|A0A1B2AKM5_DROME GEO10154p1 (Fragment) OS=Drosophila melanogaster OX=7227 PE=2 SV=1	1	1	1	1	1	1	1	1	0	1	1	1	1	1	1	1	0	1	1	1	1	1	1	1	0	1	1	1	16.9	16.9	16.9	16.369	142	142	1	18	0	7.4696	By MS/MS	By MS/MS	By MS/MS	By MS/MS
A0A1B2AKN7	A0A1B2AKN7	6	6	6			tr|A0A1B2AKN7|A0A1B2AKN7_DROME GEO07788p1 (Fragment) OS=Drosophila melanogaster OX=7227 PE=2 SV=1	1	6	6	6	5	6	1	5	3	4	5	1	5	6	1	5	3	4	5	1	5	6	1	5	3	4	5	1	42.4	42.4	42.4	15.402	139	139	1	67	0	47.014	By MS/MS	By MS/MS	By MS/MS	By MS/MS
A0A1B2AKQ4	A0A1B2AKQ4	7	7	7			tr|A0A1B2AKQ4|A0A1B2AKQ4_DROME GEO10457p1 (Fragment) OS=Drosophila melanogaster OX=7227 PE=2 SV=1	1	7	7	7	4	3	5	4	2	5	6	5	4	3	5	4	2	5	6	5	4	3	5	4	2	5	6	5	50	50	50	17.153	148	148	1	78	0	59.484	By MS/MS	By MS/MS	By MS/MS	By MS/MS
A0A1B2AL12	A0A1B2AL12	1	1	1			tr|A0A1B2AL12|A0A1B2AL12_DROME GEO11434p1 (Fragment) OS=Drosophila melanogaster OX=7227 PE=2 SV=1	1	1	1	1	0	1	0	0	0	1	1	0	0	1	0	0	0	1	1	0	0	1	0	0	0	1	1	0	16.7	16.7	16.7	13.488	120	120	1	3	0.0015674	3.48		By MS/MS
E1U3G3;E1U3F9;A0A1W5Q0S1;E1U3G2;E1U3F8;E1JHR9;E1U3G4;E1U3G0;E1U3G1;E1U3F7	E1U3G3;E1U3F9;A0A1W5Q0S1;E1U3G2;E1U3F8;E1JHR9;E1U3G4;E1U3G0;E1U3G1;E1U3F7	1;1;1;1;1;1;1;1;1;1	1;1;1;1;1;1;1;1;1;1	1;1;1;1;1;1;1;1;1;1	cGMP-dependent protein kinase	for	tr|E1U3G3|E1U3G3_DROME cGMP-dependent protein kinase OS=Drosophila melanogaster OX=7227 GN=for PE=2 SV=1;tr|E1U3F9|E1U3F9_DROME cGMP-dependent protein kinase OS=Drosophila melanogaster OX=7227 GN=for PE=2 SV=1;tr|A0A1W5Q0S1|A0A1W5Q0S1_DROME cGMP-dependent	10	1	1	1	0	0	0	0	0	0	1	0	0	0	0	0	0	0	1	0	0	0	0	0	0	0	1	0	1.6	1.6	1.6	83.231	742	742;742;742;894;894;894;934;934;1087;1087	1	1	0	5.7518
A0A1Z1CN86;Q9VHK7	A0A1Z1CN86;Q9VHK7	3;3	3;3	3;3			tr|A0A1Z1CN86|A0A1Z1CN86_DROME Uncharacterized protein, isoform D OS=Drosophila melanogaster OX=7227 GN=Dmel\CG8369 PE=1 SV=1;tr|Q9VHK7|Q9VHK7_DROME GEO07179p1 OS=Drosophila melanogaster OX=7227 GN=Dmel\CG8369 PE=1 SV=1	2	3	3	3	2	3	1	1	1	1	1	1	2	3	1	1	1	1	1	1	2	3	1	1	1	1	1	1	46.4	46.4	46.4	9.0122	84	84;94	1	34	0	44.144	By MS/MS	By MS/MS	By MS/MS	By MS/MS
A0A2U8U0K3;U3PT72;Q8SXV0	A0A2U8U0K3;U3PT72;Q8SXV0	13;13;12	13;13;12	13;13;12		Gld-RA;Gld	tr|A0A2U8U0K3|A0A2U8U0K3_DROME Glucose dehydrogenase, isoform B OS=Drosophila melanogaster OX=7227 GN=Gld PE=1 SV=1;tr|U3PT72|U3PT72_DROME FI21568p1 OS=Drosophila melanogaster OX=7227 GN=Gld-RA PE=2 SV=1;tr|Q8SXV0|Q8SXV0_DROME RE20037p OS=Drosophila melano	3	13	13	13	6	9	10	7	7	8	4	4	6	9	10	7	7	8	4	4	6	9	10	7	7	8	4	4	28.3	28.3	28.3	68.283	625	625;612;612	1	144	0	73.861	By MS/MS	By MS/MS	By MS/MS	By MS/MS
A0A3S7VHN7;A0A3S7VHN0;A0A3S7VHP3	A0A3S7VHN7;A0A3S7VHN0;A0A3S7VHP3	2;2;1	2;2;1	2;2;1			tr|A0A3S7VHN7|A0A3S7VHN7_DROME Salivary gland secretion 3 (Fragment) OS=Drosophila melanogaster OX=7227 GN=Sgs3 PE=4 SV=1;tr|A0A3S7VHN0|A0A3S7VHN0_DROME Salivary gland secretion 3 (Fragment) OS=Drosophila melanogaster OX=7227 GN=Sgs3 PE=4 SV=1;tr|A0A3S7VHP	3	2	2	2	0	1	2	1	1	2	1	0	0	1	2	1	1	2	1	0	0	1	2	1	1	2	1	0	23.7	23.7	23.7	11.815	114	114;139;214	1	19	0	18.37		By MS/MS	By MS/MS	By MS/MS
Q95SA6;Q8SYQ2;A0AQH0	Q95SA6;Q8SYQ2;A0AQH0	2;2;2	2;2;2	2;2;2	Proteasome subunit beta type	Prosbeta1	tr|Q95SA6|Q95SA6_DROME Proteasome subunit beta OS=Drosophila melanogaster OX=7227 GN=Prosbeta1 PE=2 SV=1;tr|Q8SYQ2|Q8SYQ2_DROME Proteasome subunit beta OS=Drosophila melanogaster OX=7227 GN=Prosbeta1 PE=2 SV=1;tr|A0AQH0|A0AQH0_DROME Proteasome subunit beta	3	2	2	2	1	1	0	1	0	1	1	0	1	1	0	1	0	1	1	0	1	1	0	1	0	1	1	0	11.6	11.6	11.6	24.206	224	224;224;224	1	12	0	7.1213	By MS/MS	By matching		By MS/MS
A0ZWP0;A0ZWN8;A0ZWN6;A0ZWN4;A0ZWN0;A0ZWM8;A0ZWM6;A0ZWM4;A0ZWM2;M9PD73;M9PDF6;Q9VIT9;Q9NFV5;M9PDR0;A0ZWN2	A0ZWP0;A0ZWN8;A0ZWN6;A0ZWN4;A0ZWN0;A0ZWM8;A0ZWM6;A0ZWM4;A0ZWM2;M9PD73;M9PDF6;Q9VIT9;Q9NFV5;M9PDR0;A0ZWN2	8;8;8;8;8;8;8;8;8;8;8;8;8;8;7	8;8;8;8;8;8;8;8;8;8;8;8;8;8;7	8;8;8;8;8;8;8;8;8;8;8;8;8;8;7		TepIV;Tep4	tr|A0ZWP0|A0ZWP0_DROME Thiolester containing protein IV (Fragment) OS=Drosophila melanogaster OX=7227 GN=TepIV PE=4 SV=1;tr|A0ZWN8|A0ZWN8_DROME Thiolester containing protein IV (Fragment) OS=Drosophila melanogaster OX=7227 GN=TepIV PE=4 SV=1;tr|A0ZWN6|A0ZW	15	8	8	8	1	3	2	3	2	5	3	0	1	3	2	3	2	5	3	0	1	3	2	3	2	5	3	0	12.1	12.1	12.1	101.38	906	906;906;906;906;906;906;906;906;906;1476;1478;1496;1496;1498;906	1	46	0	31.836	By MS/MS	By MS/MS	By MS/MS	By MS/MS
A0ZWT1;A0ZWT2;A0ZWT3;A0ZWT4;A0ZWT5;Q8MT94;H8YGM5;H8YGU5;H8YGV5;H8YGR0;H8YGW0;H8YGN5;H8YGQ5;H8YGM0;H8YGY4;H8YGS0;H8YGX0;H8YGN9;H8YGM9;H8YGM4;H8YGM7;H8YGU1;H8YGP4;H8YGQ9;H8YGS4;H8YGU4;H8YGU9;H8YGV9;H8YGW4;H8YGX4;H8YGY0;H8YGY1;H8YGV8;H8YGN3;H8YGX3;H8YGX1;H8YGN1;H8YGR1;H8YGV6;H8YGM6;H8YGW1;H8YGS1;H8YGQ6;H8YGM1;H8YGN6;H8YGY2;H8YGX2;H8YGQ7;H8YGY9;H8YGW2;H8YGN7;H8YGM2;H8YGV7;H8YGY7;H8YGR2;H8YGY3;H8YGN8;…	A0ZWT1;A0ZWT2;A0ZWT3;A0ZWT4;A0ZWT5;Q8MT94	32;32;32;32;32;18;1;1;1;1;1;1;1;1;1;1;1;1;1;1;1;1;1;1;1;1;1;1;1;1;1;1;1;1;1;1;1;1;1;1;1;1;1;1;1;1;1;1;1;1;1;1;1;1;1;1;1;1;1;1;1;1	1;1;1;1;1;0;0;0;0;0;0;0;0;0;0;0;0;0;0;0;0;0;0;0;0;0;0;0;0;0;0;0;0;0;0;0;0;0;0;0;0;0;0;0;0;0;0;0;0;0;0;0;0;0;0;0;0;0;0;0;0;0	1;1;1;1;1;0;0;0;0;0;0;0;0;0;0;0;0;0;0;0;0;0;0;0;0;0;0;0;0;0;0;0;0;0;0;0;0;0;0;0;0;0;0;0;0;0;0;0;0;0;0;0;0;0;0;0;0;0;0;0;0;0		TepII;Tep2	tr|A0ZWT1|A0ZWT1_DROME Thiolester containing protein II, isoform A (Fragment) OS=Drosophila melanogaster OX=7227 GN=TepII PE=4 SV=1;tr|A0ZWT2|A0ZWT2_DROME Thiolester containing protein II, isoform B (Fragment) OS=Drosophila melanogaster OX=7227 GN=TepII PE	62	32	1	1	23	23	23	5	5	15	21	13	0	0	1	0	0	0	0	0	0	0	1	0	0	0	0	0	27	0.9	0.9	155.88	1398	1398;1377;1375;1366;1386;798;202;202;202;202;202;202;202;202;213;202;202;214;214;214;191;182;214;214;214;214;214;214;214;214;201;181;193;193;193;182;182;182;182;182;182;182;182;182;182;190;191;191;214;191;191;191;191;191;191;192;193;193;193;193;193;193	1	1	1	-2	By matching	By matching	By MS/MS	By matching
A8JNQ7;A1A6Q1	A8JNQ7;A1A6Q1	1;1	1;1	1;1			tr|A8JNQ7|A8JNQ7_DROME Uncharacterized protein OS=Drosophila melanogaster OX=7227 GN=Dmel\CG34238 PE=4 SV=1;tr|A1A6Q1|A1A6Q1_DROME IP16890p (Fragment) OS=Drosophila melanogaster OX=7227 PE=2 SV=1	2	1	1	1	1	1	1	1	1	1	1	1	1	1	1	1	1	1	1	1	1	1	1	1	1	1	1	1	12.6	12.6	12.6	23.433	206	206;211	1	18	0.0069156	2.2581	By MS/MS	By MS/MS	By MS/MS	By MS/MS
O97118;A1A6X4;Q9W0A8;Q0ZHI2	O97118;A1A6X4;Q9W0A8;Q0ZHI2	2;2;2;2	2;2;2;2	2;2;2;2		RpL23A;RpL23a	tr|O97118|O97118_DROME Ribosomal protein L23a (Fragment) OS=Drosophila melanogaster OX=7227 GN=RpL23A PE=2 SV=1;tr|A1A6X4|A1A6X4_DROME IP17216p (Fragment) OS=Drosophila melanogaster OX=7227 GN=RpL23a PE=2 SV=1;tr|Q9W0A8|Q9W0A8_DROME FI01658p OS=Drosophila	4	2	2	2	0	2	0	0	0	2	2	0	0	2	0	0	0	2	2	0	0	2	0	0	0	2	2	0	6.3	6.3	6.3	28.626	269	269;269;277;277	1	13	0	10.543		By matching
Q6V6V9;Q6V6V8;Q8IMP8;A1Z0H7;Q8IG88;B5RIR9	Q6V6V9;Q6V6V8;Q8IMP8;A1Z0H7;Q8IG88;B5RIR9	1;1;1;1;1;1	1;1;1;1;1;1	1;1;1;1;1;1		spz	tr|Q6V6V9|Q6V6V9_DROME Spz (Fragment) OS=Drosophila melanogaster OX=7227 GN=spz PE=4 SV=1;tr|Q6V6V8|Q6V6V8_DROME Spz (Fragment) OS=Drosophila melanogaster OX=7227 GN=spz PE=4 SV=1;tr|Q8IMP8|Q8IMP8_DROME Spatzle, isoform J OS=Drosophila melanogaster OX=7227	6	1	1	1	0	1	1	0	0	0	0	0	0	1	1	0	0	0	0	0	0	1	1	0	0	0	0	0	9.3	9.3	9.3	17.33	151	151;151;244;270;290;300	1	2	0	5.0958		By MS/MS	By MS/MS
O44116;A1Z6S6	O44116;A1Z6S6	1;1	1;1	1;1		vimar	tr|O44116|O44116_DROME Vimar OS=Drosophila melanogaster OX=7227 GN=vimar PE=2 SV=1;tr|A1Z6S6|A1Z6S6_DROME RE54322p OS=Drosophila melanogaster OX=7227 GN=vimar PE=1 SV=1	2	1	1	1	1	1	1	1	0	1	1	1	1	1	1	1	0	1	1	1	1	1	1	1	0	1	1	1	1.9	1.9	1.9	70.237	634	634;634	1	12	0	25.31	By matching	By MS/MS	By MS/MS	By MS/MS
A1Z6X6;Q8MYU8	A1Z6X6;Q8MYU8	2;1	2;1	2;1		CG1707-RA	tr|A1Z6X6|A1Z6X6_DROME Glyoxalase 1 OS=Drosophila melanogaster OX=7227 GN=Glo1 PE=1 SV=1;tr|Q8MYU8|Q8MYU8_DROME RH47207p OS=Drosophila melanogaster OX=7227 GN=Glo1 PE=2 SV=2	2	2	2	2	0	1	1	2	0	1	1	0	0	1	1	2	0	1	1	0	0	1	1	2	0	1	1	0	30.7	30.7	30.7	20.045	176	176;96	1	10	0	8.6796		By MS/MS	By MS/MS	By MS/MS
A1Z6Y2;H0RN83;D3DMR1	A1Z6Y2;H0RN83;D3DMR1	1;1;1	1;1;1	1;1;1		CG1701-RB	tr|A1Z6Y2|A1Z6Y2_DROME Uncharacterized protein, isoform B OS=Drosophila melanogaster OX=7227 GN=Dmel\CG1701 PE=4 SV=2;tr|H0RN83|H0RN83_DROME FI16913p1 (Fragment) OS=Drosophila melanogaster OX=7227 GN=CG1701-RB PE=2 SV=1;tr|D3DMR1|D3DMR1_DROME MIP16736p (Fr	3	1	1	1	0	1	0	1	0	0	0	1	0	1	0	1	0	0	0	1	0	1	0	1	0	0	0	1	17.9	17.9	17.9	15.622	134	134;142;142	1	5	0.0028694	2.4721		By MS/MS		By MS/MS
Q7JV23;A8DY67;A1Z784;D0IQ86	Q7JV23;A8DY67;A1Z784	20;20;20;7	20;20;20;7	20;20;20;7		ACC	tr|Q7JV23|Q7JV23_DROME Acetyl-CoA carboxylase, isoform B OS=Drosophila melanogaster OX=7227 GN=ACC PE=1 SV=1;tr|A8DY67|A8DY67_DROME Acetyl-CoA carboxylase, isoform E OS=Drosophila melanogaster OX=7227 GN=ACC PE=1 SV=2;tr|A1Z784|A1Z784_DROME Acetyl-CoA carb	4	20	20	20	4	9	2	6	3	6	16	4	4	9	2	6	3	6	16	4	4	9	2	6	3	6	16	4	12.1	12.1	12.1	261.92	2323	2323;2348;2482;706	1	108	0	118.68	By MS/MS	By MS/MS	By MS/MS	By MS/MS
A1Z7H7;Q8MSK6	A1Z7H7;Q8MSK6	6;5	6;5	6;5		CG8586-RA;CG8586	tr|A1Z7H7|A1Z7H7_DROME FI19801p1 OS=Drosophila melanogaster OX=7227 GN=Dmel\CG8586 PE=1 SV=1;tr|Q8MSK6|Q8MSK6_DROME GH02222p OS=Drosophila melanogaster OX=7227 GN=CG8586 PE=2 SV=1	2	6	6	6	5	2	2	4	1	3	2	1	5	2	2	4	1	3	2	1	5	2	2	4	1	3	2	1	22.3	22.3	22.3	49.632	444	444;448	1	55	0	41.64	By MS/MS	By MS/MS	By MS/MS	By MS/MS
A1Z7H8;Q8MQM9	A1Z7H8;Q8MQM9	1;1	1;1	1;1		CG8738	tr|A1Z7H8|A1Z7H8_DROME Uncharacterized protein OS=Drosophila melanogaster OX=7227 GN=Dmel\CG8738 PE=4 SV=1;tr|Q8MQM9|Q8MQM9_DROME RH01162p (Fragment) OS=Drosophila melanogaster OX=7227 GN=CG8738 PE=2 SV=1	2	1	1	1	1	1	1	0	0	1	1	0	1	1	1	0	0	1	1	0	1	1	1	0	0	1	1	0	2.2	2.2	2.2	51.521	459	459;522	1	10	0	16.3	By MS/MS	By matching	By MS/MS
A1Z7U2	A1Z7U2	1	1	1			tr|A1Z7U2|A1Z7U2_DROME Uncharacterized protein OS=Drosophila melanogaster OX=7227 GN=Dmel\CG8800 PE=4 SV=1	1	1	1	1	1	1	1	1	1	1	1	1	1	1	1	1	1	1	1	1	1	1	1	1	1	1	1	1	4.3	4.3	4.3	21.482	188	188	1	16	1	-2	By MS/MS	By MS/MS	By MS/MS	By MS/MS
Q7K2P3;A1Z7Z4;C9QP80;Q8IGD2	Q7K2P3;A1Z7Z4;C9QP80;Q8IGD2	29;29;29;26	29;29;29;26	29;29;29;26		CG1648-RB;CG1648	tr|Q7K2P3|Q7K2P3_DROME GH20817p OS=Drosophila melanogaster OX=7227 GN=Dmel\CG1648 PE=1 SV=1;tr|A1Z7Z4|A1Z7Z4_DROME Uncharacterized protein, isoform B OS=Drosophila melanogaster OX=7227 GN=Dmel\CG1648 PE=1 SV=1;tr|C9QP80|C9QP80_DROME FI07350p (Fragment) OS=	4	29	29	29	13	17	17	26	13	22	17	17	13	17	17	26	13	22	17	17	13	17	17	26	13	22	17	17	90.4	90.4	90.4	23.853	230	230;232;241;241	1	428	0	323.31	By MS/MS	By MS/MS	By MS/MS	By MS/MS
A1Z7Z6;Q8MR48	A1Z7Z6;Q8MR48	2;2	2;2	2;2		lectin-46Ca	tr|A1Z7Z6|A1Z7Z6_DROME Lectin-46Ca OS=Drosophila melanogaster OX=7227 GN=lectin-46Ca PE=4 SV=1;tr|Q8MR48|Q8MR48_DROME GH21870p (Fragment) OS=Drosophila melanogaster OX=7227 GN=lectin-46Ca PE=2 SV=1	2	2	2	2	1	0	1	0	0	0	0	0	1	0	1	0	0	0	0	0	1	0	1	0	0	0	0	0	7	7	7	34.781	328	328;334	1	2	0.0014815	2.7398	By MS/MS		By MS/MS
A1Z850;Q9BLY4;E1JH26;H0RNH3;C6TP82	A1Z850;Q9BLY4;E1JH26;H0RNH3;C6TP82	2;2;2;2;2	2;2;2;2;2	2;2;2;2;2	Superoxide dismutase [Cu-Zn]	Ccs;CCS-RB;CCS-RA	tr|A1Z850|A1Z850_DROME Superoxide dismutase [Cu-Zn] OS=Drosophila melanogaster OX=7227 GN=Ccs PE=1 SV=2;tr|Q9BLY4|Q9BLY4_DROME Superoxide dismutase [Cu-Zn] OS=Drosophila melanogaster OX=7227 GN=Ccs PE=2 SV=1;tr|E1JH26|E1JH26_DROME Superoxide dismutase [Cu-	5	2	2	2	0	1	0	0	0	1	1	0	0	1	0	0	0	1	1	0	0	1	0	0	0	1	1	0	8.5	8.5	8.5	27.248	258	258;264;264;276;276	1	6	0	12.06		By MS/MS
Q9GPQ1;Q7JX87;A1Z892;Q9GPQ0;Q8SY26	Q9GPQ1;Q7JX87;A1Z892;Q9GPQ0	9;9;9;8;1	1;1;1;0;0	1;1;1;0;0		Prx2540-1;Prx2540-2	tr|Q9GPQ1|Q9GPQ1_DROME 1-cys peroxiredoxin DPx-2540-1 OS=Drosophila melanogaster OX=7227 GN=Prx2540-1 PE=2 SV=1;tr|Q7JX87|Q7JX87_DROME Peroxiredoxin 2540-2 OS=Drosophila melanogaster OX=7227 GN=Prx2540-2 PE=1 SV=1;tr|A1Z892|A1Z892_DROME LD11278p OS=Drosoph	5	9	1	1	6	5	5	8	5	9	6	5	0	0	0	1	1	1	0	0	0	0	0	1	1	1	0	0	40	8.2	8.2	24.77	220	220;220;220;220;155	1	9	0	5.2669	By matching	By matching	By matching	By MS/MS
A1Z893	A1Z893	9	9	1		CG12896-RA	tr|A1Z893|A1Z893_DROME DI01187p OS=Drosophila melanogaster OX=7227 GN=RH54193 PE=2 SV=1	1	9	9	1	7	5	5	7	4	8	6	5	7	5	5	7	4	8	6	5	1	0	0	0	0	0	0	0	40	40	8.2	24.756	220	220	1	150	0	242.83	By MS/MS	By MS/MS	By MS/MS	By MS/MS
G2J5V1;A1Z8J8	G2J5V1;A1Z8J8	1;1	1;1	1;1		CG30025-RA	tr|G2J5V1|G2J5V1_DROME MIP25961p1 (Fragment) OS=Drosophila melanogaster OX=7227 GN=CG30025-RA PE=2 SV=1;tr|A1Z8J8|A1Z8J8_DROME Uncharacterized protein OS=Drosophila melanogaster OX=7227 GN=Dmel\CG30025 PE=3 SV=1	2	1	1	1	0	1	0	1	0	1	0	1	0	1	0	1	0	1	0	1	0	1	0	1	0	1	0	1	8	8	8	25.462	251	251;253	1	5	0.0014837	2.7401		By MS/MS		By MS/MS
A1Z8U4;C8VV32;Q7KKI0	A1Z8U4;C8VV32;Q7KKI0	3;3;3	3;3;3	3;3;3		Cct5;Cct5-RB	tr|A1Z8U4|A1Z8U4_DROME Chaperonin containing TCP1 subunit 5, isoform B OS=Drosophila melanogaster OX=7227 GN=CCT5 PE=1 SV=1;tr|C8VV32|C8VV32_DROME AT19618p (Fragment) OS=Drosophila melanogaster OX=7227 GN=Cct5-RB PE=2 SV=1;tr|Q7KKI0|Q7KKI0_DROME Chaperonin	3	3	3	3	3	2	2	1	2	2	2	2	3	2	2	1	2	2	2	2	3	2	2	1	2	2	2	2	7.2	7.2	7.2	55.791	512	512;517;542	1	46	0	19.534	By MS/MS	By MS/MS	By MS/MS	By MS/MS
A1Z992;U3NIM6;Q8T0H4;B5RJS1	A1Z992;U3NIM6;Q8T0H4;B5RJS1	14;13;7;7	14;13;7;7	14;13;7;7		AGBE;AGBE-RA;CG33138-RA	tr|A1Z992|A1Z992_DROME 1,4-Alpha-Glucan branching enzyme OS=Drosophila melanogaster OX=7227 GN=AGBE PE=1 SV=1;tr|U3NIM6|U3NIM6_DROME FI23925p1 (Fragment) OS=Drosophila melanogaster OX=7227 GN=AGBE-RA PE=2 SV=1;tr|Q8T0H4|Q8T0H4_DROME LD03583p OS=Drosophila	4	14	14	14	8	10	6	9	5	10	11	3	8	10	6	9	5	10	11	3	8	10	6	9	5	10	11	3	25.5	25.5	25.5	79.108	685	685;724;463;463	1	139	0	106.95	By MS/MS	By MS/MS	By MS/MS	By MS/MS
A1Z9B5	A1Z9B5	3	3	3		CG10799-RA	tr|A1Z9B5|A1Z9B5_DROME IP16508p OS=Drosophila melanogaster OX=7227 GN=CT30256 PE=1 SV=1	1	3	3	3	1	3	1	1	0	1	0	0	1	3	1	1	0	1	0	0	1	3	1	1	0	1	0	0	30.7	30.7	30.7	18.736	166	166	1	15	0	16.254	By MS/MS	By MS/MS	By MS/MS	By MS/MS
Q8T3M8;Q8MS62;A1Z9I0	Q8T3M8;Q8MS62;A1Z9I0	3;3;3	3;3;3	3;3;3		CG6357	tr|Q8T3M8|Q8T3M8_DROME GM07827p (Fragment) OS=Drosophila melanogaster OX=7227 GN=CG6357 PE=2 SV=1;tr|Q8MS62|Q8MS62_DROME LP08365p (Fragment) OS=Drosophila melanogaster OX=7227 GN=CG6357 PE=2 SV=1;tr|A1Z9I0|A1Z9I0_DROME Uncharacterized protein OS=Drosophila	3	3	3	3	0	2	0	2	2	0	0	0	0	2	0	2	2	0	0	0	0	2	0	2	2	0	0	0	12.3	12.3	12.3	26.186	219	219;432;439	1	9	0	4.7452		By MS/MS		By MS/MS
A1ZA73	A1ZA73	1	1	1		Strn-Mlck	tr|A1ZA73|A1ZA73_DROME Stretchin-Mlck, isoform R OS=Drosophila melanogaster OX=7227 GN=Strn-Mlck PE=1 SV=2	1	1	1	1	0	1	1	1	0	0	0	1	0	1	1	1	0	0	0	1	0	1	1	1	0	0	0	1	1	1	1	215.06	1918	1918	1	9	0	8.4586		By MS/MS	By MS/MS	By MS/MS
Q7YWB4;Q7K221;A1ZAA5;Q8IHB4	Q7YWB4;Q7K221;A1ZAA5;Q8IHB4	7;7;7;6	7;7;7;6	7;7;7;6		Got1	tr|Q7YWB4|Q7YWB4_DROME Aminotransferase OS=Drosophila melanogaster OX=7227 GN=Got1 PE=2 SV=1;tr|Q7K221|Q7K221_DROME Glutamate oxaloacetate transaminase 1, isoform A OS=Drosophila melanogaster OX=7227 GN=Got1 PE=1 SV=1;tr|A1ZAA5|A1ZAA5_DROME Glutamate oxalo	4	7	7	7	4	5	5	5	4	4	5	3	4	5	5	5	4	4	5	3	4	5	5	5	4	4	5	3	19	19	19	46.117	416	416;416;437;448	1	85	0	116.9	By MS/MS	By MS/MS	By MS/MS	By MS/MS
Q7K5N8;A1ZAU4	Q7K5N8;A1ZAU4	18;18	18;18	18;18		CG4847-RD	tr|Q7K5N8|Q7K5N8_DROME GH01592p OS=Drosophila melanogaster OX=7227 GN=Dmel\CG4847 PE=1 SV=1;tr|A1ZAU4|A1ZAU4_DROME RH39096p OS=Drosophila melanogaster OX=7227 GN=Dmel\CG4847 PE=1 SV=1	2	18	18	18	14	17	11	11	11	10	12	13	14	17	11	11	11	10	12	13	14	17	11	11	11	10	12	13	51.8	51.8	51.8	40.766	390	390;420	1	338	0	323.31	By MS/MS	By MS/MS	By MS/MS	By MS/MS
C1C5B4;A1ZB61;Q8SYA7	C1C5B4;A1ZB61;Q8SYA7	8;8;5	8;8;5	8;8;5		CG15067-RA;CG15067	tr|C1C5B4|C1C5B4_DROME RH32613p (Fragment) OS=Drosophila melanogaster OX=7227 GN=CG15067-RA PE=2 SV=1;tr|A1ZB61|A1ZB61_DROME Uncharacterized protein, isoform A OS=Drosophila melanogaster OX=7227 GN=anon-EST:Posey85 PE=1 SV=1;tr|Q8SYA7|Q8SYA7_DROME RH06505p	3	8	8	8	8	6	7	0	0	0	5	7	8	6	7	0	0	0	5	7	8	6	7	0	0	0	5	7	51.2	51.2	51.2	16.436	160	160;154;154	1	129	0	323.31	By MS/MS	By MS/MS	By MS/MS
A1ZB68;Q8SYR1	A1ZB68	5;1	5;1	5;1		GstE3	tr|A1ZB68|A1ZB68_DROME FI01423p OS=Drosophila melanogaster OX=7227 GN=GstE3 PE=1 SV=1	2	5	5	5	2	3	1	1	1	1	5	1	2	3	1	1	1	1	5	1	2	3	1	1	1	1	5	1	29.1	29.1	29.1	24.947	220	220;106	1	34	0	15.541	By MS/MS	By MS/MS	By MS/MS	By MS/MS
E0R982;A1ZBL0;Q7M3K1;Q7M3K0	E0R982;A1ZBL0	17;17;6;6	17;17;6;6	9;9;1;1		betaTub56D-RA;betaTub56D	tr|E0R982|E0R982_DROME GH12877p OS=Drosophila melanogaster OX=7227 GN=betaTub56D-RA PE=2 SV=1;tr|A1ZBL0|A1ZBL0_DROME Tubulin beta chain OS=Drosophila melanogaster OX=7227 GN=betaTub56D PE=1 SV=1	4	17	17	9	13	15	10	13	7	12	16	9	13	15	10	13	7	12	16	9	8	8	7	8	4	8	9	7	43	43	22.6	51.354	456	456;456;163;163	1	336	0	323.31	By MS/MS	By MS/MS	By MS/MS	By MS/MS
A1ZBM2	A1ZBM2	1	1	1		TBCB	tr|A1ZBM2|A1ZBM2_DROME Tubulin-binding cofactor B OS=Drosophila melanogaster OX=7227 GN=TBCB PE=1 SV=1	1	1	1	1	1	1	0	0	0	0	0	1	1	1	0	0	0	0	0	1	1	1	0	0	0	0	0	1	5.3	5.3	5.3	26.974	244	244	1	4	0	6.8497	By MS/MS	By MS/MS
A1ZBQ3;A9QI64;A1ZBQ4;Q4V3H1;A9QI24	A1ZBQ3;A9QI64;A1ZBQ4;Q4V3H1;A9QI24	7;7;7;7;5	1;1;1;1;1	1;1;1;1;1		Obp56g	tr|A1ZBQ3|A1ZBQ3_DROME Odorant-binding protein 56g, isoform A OS=Drosophila melanogaster OX=7227 GN=Obp56g PE=4 SV=1;tr|A9QI64|A9QI64_DROME Odorant-binding protein 56g OS=Drosophila melanogaster OX=7227 GN=Obp56g PE=4 SV=1;tr|A1ZBQ4|A1ZBQ4_DROME Odorant-bi	5	7	1	1	4	4	5	4	3	6	4	2	0	0	0	1	1	1	0	0	0	0	0	1	1	1	0	0	44.3	11.5	11.5	14.009	131	131;132;132;142;132	1	5	1	-2	By matching	By matching	By matching	By MS/MS
A1ZBU5;G2J5W3;A0ZX45;A0ZX43	A1ZBU5;G2J5W3;A0ZX45;A0ZX43	5;5;4;4	5;5;4;4	5;5;4;4		GNBP-like3;CG13422-RA;CG13422	tr|A1ZBU5|A1ZBU5_DROME GNBP-like 3 OS=Drosophila melanogaster OX=7227 GN=GNBP-like3 PE=4 SV=1;tr|G2J5W3|G2J5W3_DROME MIP32353p1 (Fragment) OS=Drosophila melanogaster OX=7227 GN=CG13422-RA PE=2 SV=1;tr|A0ZX45|A0ZX45_DROME CG13422 protein OS=Drosophila melan	4	5	5	5	4	1	1	3	2	3	0	2	4	1	1	3	2	3	0	2	4	1	1	3	2	3	0	2	40.8	40.8	40.8	17.131	152	152;158;152;152	1	57	0	95.235	By MS/MS	By MS/MS	By MS/MS	By MS/MS
X2J6N7;A2RVH3;Q8INX7;X2JAT7;A8DZ14	X2J6N7;A2RVH3;Q8INX7;X2JAT7;A8DZ14	2;2;2;2;2	2;2;2;2;2	2;2;2;2;2		Fas3	tr|X2J6N7|X2J6N7_DROME Fasciclin 3, isoform F OS=Drosophila melanogaster OX=7227 GN=Fas3 PE=4 SV=1;tr|A2RVH3|A2RVH3_DROME IP17819p OS=Drosophila melanogaster OX=7227 GN=Fas3 PE=2 SV=1;tr|Q8INX7|Q8INX7_DROME Fasciclin 3, isoform C OS=Drosophila melanogaster	5	2	2	2	0	0	0	0	0	1	1	2	0	0	0	0	0	1	1	2	0	0	0	0	0	1	1	2	6.7	6.7	6.7	44.182	401	401;416;475;557;577	1	4	0.0015385	3.1675
A2VEE5;Q8MLV0;H0RNM6	A2VEE5;Q8MLV0;H0RNM6	8;8;8	8;8;8	8;8;8		CG30395-RB	tr|A2VEE5|A2VEE5_DROME IP08073p OS=Drosophila melanogaster OX=7227 PE=2 SV=1;tr|Q8MLV0|Q8MLV0_DROME Uncharacterized protein OS=Drosophila melanogaster OX=7227 GN=Dmel\CG30395 PE=1 SV=2;tr|H0RNM6|H0RNM6_DROME FI16627p1 (Fragment) OS=Drosophila melanogaster	3	8	8	8	4	5	5	7	6	7	5	5	4	5	5	7	6	7	5	5	4	5	5	7	6	7	5	5	29.2	29.2	29.2	37.188	342	342;906;910	1	134	0	83.888	By MS/MS	By MS/MS	By MS/MS	By MS/MS
A4UZL5;A0A0B4KFT5	A4UZL5;A0A0B4KFT5	10;7	10;7	10;7		GstS1	tr|A4UZL5|A4UZL5_DROME Glutathione S transferase S1, isoform C OS=Drosophila melanogaster OX=7227 GN=GstS1 PE=1 SV=1;tr|A0A0B4KFT5|A0A0B4KFT5_DROME Glutathione S transferase S1, isoform D OS=Drosophila melanogaster OX=7227 GN=GstS1 PE=1 SV=1	2	10	10	10	5	5	5	6	4	6	8	5	5	5	5	6	4	6	8	5	5	5	5	6	4	6	8	5	47	47	47	27.613	249	249;250	1	154	0	124.94	By MS/MS	By MS/MS	By MS/MS	By MS/MS
A4UZR3;A5XCQ4;A5XCQ1	A4UZR3;A5XCQ4;A5XCQ1	3;3;3	1;1;1	1;1;1	Trehalase	Treh	tr|A4UZR3|A4UZR3_DROME Trehalase OS=Drosophila melanogaster OX=7227 GN=Treh PE=1 SV=1;tr|A5XCQ4|A5XCQ4_DROME Trehalase (Fragment) OS=Drosophila melanogaster OX=7227 GN=Treh PE=3 SV=1;tr|A5XCQ1|A5XCQ1_DROME Trehalase (Fragment) OS=Drosophila melanogaster OX	3	3	1	1	2	1	1	1	0	0	0	0	0	0	0	1	0	0	0	0	0	0	0	1	0	0	0	0	6.8	2.3	2.3	63.551	560	560;596;596	1	1	1	-2	By matching	By matching	By matching	By MS/MS
D5SHQ7;C8VV92;A4UZW2	D5SHQ7;C8VV92;A4UZW2	1;1;1	1;1;1	1;1;1	S-adenosylmethionine synthase	M(2)21AB-RB;M(2)21AB-RG;Sam-S	tr|D5SHQ7|D5SHQ7_DROME S-adenosylmethionine synthase OS=Drosophila melanogaster OX=7227 GN=M(2)21AB-RB PE=2 SV=1;tr|C8VV92|C8VV92_DROME S-adenosylmethionine synthase OS=Drosophila melanogaster OX=7227 GN=M(2)21AB-RG PE=2 SV=1;tr|A4UZW2|A4UZW2_DROME S-adeno	3	1	1	1	0	0	0	1	0	0	0	0	0	0	0	1	0	0	0	0	0	0	0	1	0	0	0	0	5.8	5.8	5.8	28.952	260	260;381;408	1	2	0.0015038	2.831				By MS/MS
A4UZZ4	A4UZZ4	52	52	52	Alpha-1,4 glucan phosphorylase	GlyP	tr|A4UZZ4|A4UZZ4_DROME Alpha-1,4 glucan phosphorylase OS=Drosophila melanogaster OX=7227 GN=GlyP PE=1 SV=1	1	52	52	52	35	46	31	35	24	40	42	25	35	46	31	35	24	40	42	25	35	46	31	35	24	40	42	25	54.1	54.1	54.1	96.996	844	844	1	938	0	323.31	By MS/MS	By MS/MS	By MS/MS	By MS/MS
A4V0N4	A4V0N4	8	8	3		Vha68-2	tr|A4V0N4|A4V0N4_DROME MIP16230p OS=Drosophila melanogaster OX=7227 GN=Vha68-2 PE=1 SV=1	1	8	8	3	3	5	4	4	3	5	8	4	3	5	4	4	3	5	8	4	1	2	1	1	1	2	3	1	20.8	20.8	7	68.301	614	614	1	118	0	236.68	By MS/MS	By MS/MS	By MS/MS	By MS/MS
Q8MSM5;A4V1F9;Q9W418;Q8MT02;Q7JYK1;Q8IGR0;H9BVD4;R9PY16;H9BVD7;H9BVD5;H9BVD3;H9BVD2;Q27927;Q7JPZ3;Q24577;Q24576;Q24575;Q7JPZ2	Q8MSM5;A4V1F9;Q9W418;Q8MT02;Q7JYK1;Q8IGR0;H9BVD4;R9PY16;H9BVD7;H9BVD5;H9BVD3;H9BVD2;Q27927;Q7JPZ3;Q24577;Q24576	5;5;5;5;5;5;4;4;4;4;4;4;3;3;3;3;2;1	5;5;5;5;5;5;4;4;4;4;4;4;3;3;3;3;2;1	5;5;5;5;5;5;4;4;4;4;4;4;3;3;3;3;2;1		Ubi-p63E;Ubi-p5E;RpL40;aru	tr|Q8MSM5|Q8MSM5_DROME AT20865p OS=Drosophila melanogaster OX=7227 GN=Ubi-p63E PE=2 SV=1;tr|A4V1F9|A4V1F9_DROME Ubiquitin-63E, isoform C OS=Drosophila melanogaster OX=7227 GN=Ubi-p63E PE=4 SV=1;tr|Q9W418|Q9W418_DROME GH17761p OS=Drosophila melanogaster OX=	18	5	5	5	1	1	0	0	0	2	5	0	1	1	0	0	0	2	5	0	1	1	0	0	0	2	5	0	68.2	68.2	68.2	119.98	1067	1067;763;534;306;128;156;231;301;231;231;231;231;76;76;76;75;76;76	1	32	0	143.87	By MS/MS	By matching
A4V1N9;M9NDM6;A4V1N8	A4V1N9;M9NDM6	3;2;1	3;2;1	3;2;1		Prm	tr|A4V1N9|A4V1N9_DROME Paramyosin, isoform D OS=Drosophila melanogaster OX=7227 GN=Prm PE=1 SV=1;tr|M9NDM6|M9NDM6_DROME Paramyosin, isoform E OS=Drosophila melanogaster OX=7227 GN=Prm PE=1 SV=1	3	3	3	3	0	1	1	1	0	2	0	1	0	1	1	1	0	2	0	1	0	1	1	1	0	2	0	1	8.4	8.4	8.4	74.276	640	640;307;879	1	17	0	11.839		By MS/MS	By MS/MS	By MS/MS
Q6NN06;A4V1Q1;A4V1Q0;M9PF25	Q6NN06;A4V1Q1;A4V1Q0;M9PF25	1;1;1;1	1;1;1;1	1;1;1;1		bol	tr|Q6NN06|Q6NN06_DROME Boule, isoform E OS=Drosophila melanogaster OX=7227 GN=bol PE=1 SV=1;tr|A4V1Q1|A4V1Q1_DROME Boule, isoform C OS=Drosophila melanogaster OX=7227 GN=bol PE=1 SV=1;tr|A4V1Q0|A4V1Q0_DROME Boule, isoform D OS=Drosophila melanogaster OX=72	4	1	1	1	0	0	0	0	0	0	0	1	0	0	0	0	0	0	0	1	0	0	0	0	0	0	0	1	17.9	17.9	17.9	9.8811	95	95;189;228;233	1	1	0	9.5983
A4V303	A4V303	4	4	4	T-complex protein 1 subunit gamma	Cctgamma	tr|A4V303|A4V303_DROME T-complex protein 1 subunit gamma OS=Drosophila melanogaster OX=7227 GN=CCT3 PE=1 SV=1	1	4	4	4	2	2	2	1	0	2	3	3	2	2	2	1	0	2	3	3	2	2	2	1	0	2	3	3	10.8	10.8	10.8	59.394	544	544	1	30	0	29.67	By MS/MS	By MS/MS	By MS/MS	By MS/MS
A4V391	A4V391	1	1	1	T-complex protein 1 subunit alpha	T-cp1	tr|A4V391|A4V391_DROME Chaperonin containing TCP1 subunit 1, isoform B OS=Drosophila melanogaster OX=7227 GN=CCT1 PE=1 SV=1	1	1	1	1	0	1	0	0	0	0	0	0	0	1	0	0	0	0	0	0	0	1	0	0	0	0	0	0	2.3	2.3	2.3	59.556	557	557	1	2	0.0015504	3.2398		By MS/MS
A4V3Q6	A4V3Q6	10	4	4	Elongation factor 1-alpha	Ef1alpha100E	tr|A4V3Q6|A4V3Q6_DROME Elongation factor 1-alpha OS=Drosophila melanogaster OX=7227 GN=eEF1alpha2 PE=1 SV=1	1	10	4	4	8	9	7	6	4	7	7	5	3	3	2	2	1	3	2	2	3	3	2	2	1	3	2	2	24.7	13.4	13.4	50.662	462	462	1	69	0	85.584	By MS/MS	By MS/MS	By MS/MS	By MS/MS
Q6NP42;A4V449;Q8MM97	Q6NP42;A4V449;Q8MM97	2;2;1	2;2;1	2;2;1		ND75;ND-75	tr|Q6NP42|Q6NP42_DROME RE66734p (Fragment) OS=Drosophila melanogaster OX=7227 GN=ND75 PE=2 SV=1;tr|A4V449|A4V449_DROME NADH dehydrogenase (Ubiquinone) 75 kDa subunit, isoform B OS=Drosophila melanogaster OX=7227 GN=ND-75 PE=1 SV=1;tr|Q8MM97|Q8MM97_DROME NA	3	2	2	2	0	0	0	1	0	1	1	0	0	0	0	1	0	1	1	0	0	0	0	1	0	1	1	0	6.1	6.1	6.1	83.2	770	770;731;514	1	7	0	6.8603				By MS/MS
A4V488	A4V488	2	2	2	Inosine-5-monophosphate dehydrogenase	ras	tr|A4V488|A4V488_DROME Inosine-5-monophosphate dehydrogenase OS=Drosophila melanogaster OX=7227 GN=ras PE=1 SV=1	1	2	2	2	1	1	0	0	0	0	1	0	1	1	0	0	0	0	1	0	1	1	0	0	0	0	1	0	6.9	6.9	6.9	57.829	537	537	1	5	0	7.4622	By MS/MS	By matching
A4V4A5	A4V4A5	5	5	5		Ran	tr|A4V4A5|A4V4A5_DROME GTP-binding nuclear protein OS=Drosophila melanogaster OX=7227 GN=Ran PE=1 SV=1	1	5	5	5	2	4	2	3	3	3	4	5	2	4	2	3	3	3	4	5	2	4	2	3	3	3	4	5	25	25	25	24.708	216	216	1	65	0	26.782	By MS/MS	By MS/MS	By MS/MS	By MS/MS
A4V9T5;A4V9T4;A4V9T3;A4V9T2	A4V9T5;A4V9T4;A4V9T3;A4V9T2	1;1;1;1	1;1;1;1	1;1;1;1		CG7219	tr|A4V9T5|A4V9T5_DROME CG7219 protein (Fragment) OS=Drosophila melanogaster OX=7227 GN=CG7219 PE=3 SV=1;tr|A4V9T4|A4V9T4_DROME CG7219 protein (Fragment) OS=Drosophila melanogaster OX=7227 GN=CG7219 PE=3 SV=1;tr|A4V9T3|A4V9T3_DROME CG7219 protein (Fragment)	4	1	1	1	1	0	0	0	0	0	0	0	1	0	0	0	0	0	0	0	1	0	0	0	0	0	0	0	3.9	3.9	3.9	48.336	437	437;437;437;437	1	1	0.0029028	2.5238	By MS/MS
Q9VFC1;A4VA01	Q9VFC1;A4VA01	1;1	1;1	1;1		Spn88Eb;CG6687	tr|Q9VFC1|Q9VFC1_DROME CG6687 protein OS=Drosophila melanogaster OX=7227 GN=Spn88Eb PE=2 SV=1;tr|A4VA01|A4VA01_DROME CG6687 protein OS=Drosophila melanogaster OX=7227 GN=CG6687 PE=3 SV=1	2	1	1	1	1	0	1	0	0	1	0	0	1	0	1	0	0	1	0	0	1	0	1	0	0	1	0	0	4	4	4	48.775	426	426;426	1	5	0	5.9134	By MS/MS		By matching
A4VA25;Q9VIQ6;Q8SY78;A4VA26;A4VA24	A4VA25;Q9VIQ6;Q8SY78;A4VA26;A4VA24	2;2;2;1;1	2;2;2;1;1	2;2;2;1;1		CG16772;CG16772-RA	tr|A4VA25|A4VA25_DROME CG16772 protein (Fragment) OS=Drosophila melanogaster OX=7227 GN=CG16772 PE=4 SV=1;tr|Q9VIQ6|Q9VIQ6_DROME FI17342p1 OS=Drosophila melanogaster OX=7227 GN=Dmel\CG16772 PE=1 SV=1;tr|Q8SY78|Q8SY78_DROME RH45234p OS=Drosophila melanogast	5	2	2	2	0	1	1	0	0	1	0	0	0	1	1	0	0	1	0	0	0	1	1	0	0	1	0	0	11.8	11.8	11.8	31.6	287	287;311;311;287;287	1	5	0	16.401		By MS/MS	By matching
A4VA49;A4VA47;A4VA48;A1ZBU8;Q8IGD1;B5RJ56	A4VA49;A4VA47;A4VA48;A1ZBU8;Q8IGD1;B5RJ56	16;16;15;14;14;14	16;16;15;14;14;14	16;16;15;14;14;14		CG18067;CG18067-RA	tr|A4VA49|A4VA49_DROME CG18067 protein (Fragment) OS=Drosophila melanogaster OX=7227 GN=CG18067 PE=4 SV=1;tr|A4VA47|A4VA47_DROME CG18067 protein (Fragment) OS=Drosophila melanogaster OX=7227 GN=CG18067 PE=4 SV=1;tr|A4VA48|A4VA48_DROME CG18067 protein (Frag	6	16	16	16	3	2	0	12	11	15	15	12	3	2	0	12	11	15	15	12	3	2	0	12	11	15	15	12	61.3	61.3	61.3	24.044	222	222;222;222;245;250;250	1	250	0	323.31	By matching	By matching		By MS/MS
A4VA91;Q9VK39;Q8SY60	A4VA91;Q9VK39;Q8SY60	4;4;3	4;4;3	4;4;3		CG9928;CG9928-RA	tr|A4VA91|A4VA91_DROME CG9928 protein (Fragment) OS=Drosophila melanogaster OX=7227 GN=CG9928 PE=4 SV=1;tr|Q9VK39|Q9VK39_DROME FI09204p OS=Drosophila melanogaster OX=7227 GN=BcDNA:RH70154 PE=1 SV=1;tr|Q8SY60|Q8SY60_DROME RH70154p OS=Drosophila melanogaster	3	4	4	4	2	2	3	4	3	3	3	3	2	2	3	4	3	3	3	3	2	2	3	4	3	3	3	3	66.3	66.3	66.3	10.148	95	95;106;106	1	113	0	323.31	By MS/MS	By MS/MS	By MS/MS	By MS/MS
A5XCL5;Q9VSW2	A5XCL5;Q9VSW2	29;29	29;29	2;2		UGP	tr|A5XCL5|A5XCL5_DROME LD36265p (Fragment) OS=Drosophila melanogaster OX=7227 GN=UGP PE=1 SV=1;tr|Q9VSW2|Q9VSW2_DROME UTP--glucose-1-phosphate uridylyltransferase OS=Drosophila melanogaster OX=7227 GN=UGP PE=1 SV=2	2	29	29	2	16	24	15	22	14	23	22	17	16	24	15	22	14	23	22	17	2	2	2	2	2	2	2	2	62.6	62.6	2.2	57.824	511	511;513	1	554	0	323.31	By MS/MS	By MS/MS	By MS/MS	By MS/MS
Q9VAN7;A5XD87;Q9GU73;A5XD88;A5XD83;A5XD89;A5XD86;Q9VGB6;Q8MR44	Q9VAN7;A5XD87;Q9GU73;A5XD88;A5XD83;A5XD89;A5XD86	24;24;22;22;22;20;20;1;1	24;24;22;22;22;20;20;1;1	24;24;22;22;22;20;20;1;1	Phosphoglycerate mutase	Pglym78	tr|Q9VAN7|Q9VAN7_DROME Phosphoglycerate mutase OS=Drosophila melanogaster OX=7227 GN=Pglym78 PE=1 SV=2;tr|A5XD87|A5XD87_DROME Phosphoglycerate mutase (Fragment) OS=Drosophila melanogaster OX=7227 GN=Pglym78 PE=3 SV=1;tr|Q9GU73|Q9GU73_DROME Phosphoglycerate	9	24	24	24	21	20	21	14	15	16	18	16	21	20	21	14	15	16	18	16	21	20	21	14	15	16	18	16	76.9	76.9	76.9	28.572	255	255;255;220;255;255;255;255;292;309	1	600	0	323.31	By MS/MS	By MS/MS	By MS/MS	By MS/MS
A8DY49;A9UNH4	A8DY49;A9UNH4	3;3	3;3	3;3			tr|A8DY49|A8DY49_DROME GEO11311p1 OS=Drosophila melanogaster OX=7227 GN=Dmel\CG34215 PE=1 SV=1;tr|A9UNH4|A9UNH4_DROME LP20105p (Fragment) OS=Drosophila melanogaster OX=7227 PE=2 SV=1	2	3	3	3	2	1	2	1	2	1	1	2	2	1	2	1	2	1	1	2	2	1	2	1	2	1	1	2	35.6	35.6	35.6	11.193	104	104;107	1	28	0	20.959	By MS/MS	By MS/MS	By MS/MS	By MS/MS
A8DYI3;Q7JXB5	A8DYI3;Q7JXB5	1;1	1;1	1;1			tr|A8DYI3|A8DYI3_DROME Uncharacterized protein, isoform B OS=Drosophila melanogaster OX=7227 GN=Pepck2 PE=1 SV=1;tr|Q7JXB5|Q7JXB5_DROME RE12569p OS=Drosophila melanogaster OX=7227 GN=Pepck2 PE=1 SV=1	2	1	1	1	1	0	0	0	0	0	1	0	1	0	0	0	0	0	1	0	1	0	0	0	0	0	1	0	3	3	3	62.23	563	563;638	1	2	0.0028289	2.4114	By matching
Q9VI17;Q3HKQ8;A8E6P1	Q9VI17;Q3HKQ8;A8E6P1	1;1;1	1;1;1	1;1;1		CG10284	tr|Q9VI17|Q9VI17_DROME Uncharacterized protein OS=Drosophila melanogaster OX=7227 GN=CG10284 PE=4 SV=2;tr|Q3HKQ8|Q3HKQ8_DROME Male accessory gland protein OS=Drosophila melanogaster OX=7227 GN=CG10284 PE=2 SV=1;tr|A8E6P1|A8E6P1_DROME IP07721p (Fragment) OS	3	1	1	1	1	1	0	1	0	1	0	0	1	1	0	1	0	1	0	0	1	1	0	1	0	1	0	0	2.4	2.4	2.4	53.492	500	500;500;501	1	11	0	16.33	By MS/MS	By MS/MS		By MS/MS
A8E774;F6J7B3	A8E774;F6J7B3	10;7	10;7	7;6	Peptidyl-prolyl cis-trans isomerase	Cyp1;CG9916	tr|A8E774|A8E774_DROME Peptidyl-prolyl cis-trans isomerase OS=Drosophila melanogaster OX=7227 GN=Cyp1 PE=2 SV=1;tr|F6J7B3|F6J7B3_DROME Peptidyl-prolyl cis-trans isomerase (Fragment) OS=Drosophila melanogaster OX=7227 GN=CG9916 PE=3 SV=1	2	10	10	7	6	8	4	5	4	7	7	4	6	8	4	5	4	7	7	4	3	5	2	4	3	4	4	3	52	52	37.4	24.666	227	227;131	1	143	0	217.99	By MS/MS	By MS/MS	By MS/MS	By MS/MS
A8E788;B5X538	A8E788;B5X538	3;3	3;3	3;3		GNBP3;GNBP3-RA	tr|A8E788|A8E788_DROME SD21560p (Fragment) OS=Drosophila melanogaster OX=7227 GN=GNBP3 PE=2 SV=1;tr|B5X538|B5X538_DROME LP12732p (Fragment) OS=Drosophila melanogaster OX=7227 GN=GNBP3-RA PE=2 SV=1	2	3	3	3	1	1	0	2	2	3	0	0	1	1	0	2	2	3	0	0	1	1	0	2	2	3	0	0	9.9	9.9	9.9	52.645	467	467;485	1	22	0	15.229	By MS/MS	By matching		By MS/MS
A8JNP1;A8JNP2;A2VEU1	A8JNP1;A8JNP2	49;46;9	49;46;9	49;46;9		Argk	tr|A8JNP1|A8JNP1_DROME Arginine kinase, isoform G OS=Drosophila melanogaster OX=7227 GN=Argk PE=1 SV=2;tr|A8JNP2|A8JNP2_DROME Arginine kinase, isoform E OS=Drosophila melanogaster OX=7227 GN=Argk PE=1 SV=1	3	49	49	49	42	47	40	36	32	39	43	35	42	47	40	36	32	39	43	35	42	47	40	36	32	39	43	35	80.6	80.6	80.6	39.866	356	356;375;128	1	1613	0	323.31	By MS/MS	By MS/MS	By MS/MS	By MS/MS
Q8IGI6;Q9VVC5;Q8IQQ0;A8JNU6	Q8IGI6;Q9VVC5;Q8IQQ0;A8JNU6	1;1;1;1	1;1;1;1	1;1;1;1		Nc73EF	tr|Q8IGI6|Q8IGI6_DROME RH09189p OS=Drosophila melanogaster OX=7227 GN=Nc73EF PE=2 SV=1;tr|Q9VVC5|Q9VVC5_DROME Neural conserved at 73EF, isoform A OS=Drosophila melanogaster OX=7227 GN=Nc73EF PE=1 SV=2;tr|Q8IQQ0|Q8IQQ0_DROME Neural conserved at 73EF, isofor	4	1	1	1	0	0	0	1	1	1	0	1	0	0	0	1	1	1	0	1	0	0	0	1	1	1	0	1	2.6	2.6	2.6	84.987	758	758;1008;1017;1105	1	6	0	6.7773				By MS/MS
M9PGG0;M9PG88;M9PIL3;Q9VNS2;A8JNX0	M9PGG0;M9PG88;M9PIL3;Q9VNS2;A8JNX0	1;1;1;1;1	1;1;1;1;1	1;1;1;1;1		ArfGAP3	tr|M9PGG0|M9PGG0_DROME ADP-ribosylation factor GTPase activating protein 3, isoform E OS=Drosophila melanogaster OX=7227 GN=ArfGAP3 PE=1 SV=1;tr|M9PG88|M9PG88_DROME ADP-ribosylation factor GTPase activating protein 3, isoform F OS=Drosophila melanogaster O	5	1	1	1	1	1	1	1	1	1	1	1	1	1	1	1	1	1	1	1	1	1	1	1	1	1	1	1	3.5	3.5	3.5	54.454	513	513;514;549;552;553	1	23	0	36.084	By MS/MS	By MS/MS	By MS/MS	By MS/MS
A8JRB8;A8JRC1;Q8MT18	A8JRB8;A8JRC1;Q8MT18	2;2;2	2;2;2	2;2;2		CG5028-RC	tr|A8JRB8|A8JRB8_DROME MIP04243p OS=Drosophila melanogaster OX=7227 GN=Dmel\CG5028 PE=1 SV=1;tr|A8JRC1|A8JRC1_DROME Uncharacterized protein, isoform D OS=Drosophila melanogaster OX=7227 GN=Dmel\CG5028 PE=1 SV=1;tr|Q8MT18|Q8MT18_DROME RH49423p OS=Drosophila	3	2	2	2	1	1	2	1	1	2	2	1	1	1	2	1	1	2	2	1	1	1	2	1	1	2	2	1	5.9	5.9	5.9	43.201	392	392;393;402	1	23	0	32.332	By MS/MS	By matching	By MS/MS	By MS/MS
A8JRG8	A8JRG8	1	1	1			tr|A8JRG8|A8JRG8_DROME Uncharacterized protein OS=Drosophila melanogaster OX=7227 GN=Dmel\CG34317 PE=1 SV=1	1	1	1	1	0	0	0	1	0	1	0	0	0	0	0	1	0	1	0	0	0	0	0	1	0	1	0	0	9	9	9	12.517	111	111	1	4	1	-2				By MS/MS
D0Z726;Q6WAR9;A8JUT4;Q9VRD6	D0Z726;Q6WAR9;A8JUT4;Q9VRD6	1;1;1;1	1;1;1;1	1;1;1;1		Ntf-2	tr|D0Z726|D0Z726_DROME MIP14975p OS=Drosophila melanogaster OX=7227 GN=Ntf-2 PE=1 SV=1;tr|Q6WAR9|Q6WAR9_DROME CG1740 protein (Fragment) OS=Drosophila melanogaster OX=7227 GN=Ntf-2 PE=4 SV=1;tr|A8JUT4|A8JUT4_DROME Nuclear transport factor-2, isoform B OS=Dr	4	1	1	1	0	0	0	1	0	1	1	0	0	0	0	1	0	1	1	0	0	0	0	1	0	1	1	0	24.7	24.7	24.7	9.8862	89	89;93;129;130	1	9	0	22.109				By matching
A8WHE8;Q7KVP4;Q86BS7;E1JGQ5;C7LAD6;Q9W2H8;C7LAB1;Q960T9	A8WHE8;Q7KVP4;Q86BS7;E1JGQ5;C7LAD6;Q9W2H8;C7LAB1	11;11;11;11;11;11;11;1	11;11;11;11;11;11;11;1	11;11;11;11;11;11;11;1		CG9485;CG9485-RC;CG9485-RB	tr|A8WHE8|A8WHE8_DROME GH10785p OS=Drosophila melanogaster OX=7227 GN=CG9485 PE=2 SV=1;tr|Q7KVP4|Q7KVP4_DROME Uncharacterized protein, isoform A OS=Drosophila melanogaster OX=7227 GN=Dmel\CG9485 PE=1 SV=1;tr|Q86BS7|Q86BS7_DROME Uncharacterized protein, iso	8	11	11	11	4	6	2	5	7	6	8	2	4	6	2	5	7	6	8	2	4	6	2	5	7	6	8	2	10.4	10.4	10.4	137.48	1226	1226;1542;1546;1563;1566;1629;1640;734	1	109	0	106.72	By MS/MS	By MS/MS	By matching	By MS/MS
A8Y560	A8Y560	2	2	2	Ribosomal protein L15	RpL15	tr|A8Y560|A8Y560_DROME Ribosomal protein L15 OS=Drosophila melanogaster OX=7227 GN=RpL15 PE=1 SV=2	1	2	2	2	0	0	0	0	0	0	2	0	0	0	0	0	0	0	2	0	0	0	0	0	0	0	2	0	7.8	7.8	7.8	24.325	204	204	1	3	0	4.1562
A9QI70;A9QI48	A9QI70;A9QI48	7;7	7;7	1;1		Obp56g	tr|A9QI70|A9QI70_DROME Odorant-binding protein 56g OS=Drosophila melanogaster OX=7227 GN=Obp56g PE=4 SV=1;tr|A9QI48|A9QI48_DROME Odorant-binding protein 56g OS=Drosophila melanogaster OX=7227 GN=Obp56g PE=4 SV=1	2	7	7	1	4	4	6	3	2	5	4	2	4	4	6	3	2	5	4	2	0	0	1	0	0	0	0	0	43.9	43.9	11.4	14.105	132	132;132	1	100	0	57.467	By MS/MS	By MS/MS	By MS/MS	By MS/MS
Q8IN51;A9UNE3	Q8IN51;A9UNE3	8;8	8;8	8;8		CG31205-RB;CG31205	tr|Q8IN51|Q8IN51_DROME FI17609p1 OS=Drosophila melanogaster OX=7227 GN=Dmel\CG31205 PE=1 SV=2;tr|A9UNE3|A9UNE3_DROME TA01584p OS=Drosophila melanogaster OX=7227 GN=CG31205 PE=2 SV=1	2	8	8	8	6	4	6	2	2	2	5	5	6	4	6	2	2	2	5	5	6	4	6	2	2	2	5	5	26.3	26.3	26.3	30.311	274	274;274	1	73	0	221.92	By MS/MS	By MS/MS	By MS/MS	By MS/MS
Q9VB96;A9UNE9;A0A0B4K6I6	Q9VB96;A9UNE9;A0A0B4K6I6	5;5;4	5;5;4	5;5;4			tr|Q9VB96|Q9VB96_DROME Uncharacterized protein, isoform A OS=Drosophila melanogaster OX=7227 GN=150697_at PE=1 SV=2;tr|A9UNE9|A9UNE9_DROME GH20910p (Fragment) OS=Drosophila melanogaster OX=7227 PE=2 SV=1;tr|A0A0B4K6I6|A0A0B4K6I6_DROME Uncharacterized prote	3	5	5	5	5	3	2	3	1	2	2	2	5	3	2	3	1	2	2	2	5	3	2	3	1	2	2	2	15.7	15.7	15.7	52.606	485	485;502;508	1	39	0	20.363	By MS/MS	By MS/MS	By MS/MS	By MS/MS
Q9VWV6;A9UNH0;O97355;F6J873;F6J859;F6J874;F6J843;F6J836;F6J842;F6J831;F6J817	Q9VWV6;A9UNH0;O97355	81;81;79;24;24;21;19;19;17;8;8	81;81;79;24;24;21;19;19;17;8;8	81;81;79;24;24;21;19;19;17;8;8		Tsf1	tr|Q9VWV6|Q9VWV6_DROME Transferrin OS=Drosophila melanogaster OX=7227 GN=Tsf1 PE=1 SV=1;tr|A9UNH0|A9UNH0_DROME LP08340p (Fragment) OS=Drosophila melanogaster OX=7227 PE=2 SV=1;tr|O97355|O97355_DROME Transferrin OS=Drosophila melanogaster OX=7227 GN=Tsf1 PE	11	81	81	81	74	67	51	49	47	49	53	43	74	67	51	49	47	49	53	43	74	67	51	49	47	49	53	43	78	78	78	71.811	641	641;642;641;160;160;160;237;237;237;114;114	1	1917	0	323.31	By MS/MS	By MS/MS	By MS/MS	By MS/MS
A9YK67;A9YK77;Q9W3B3	A9YK67;A9YK77;Q9W3B3	1;1;1	1;1;1	1;1;1		CG1885	tr|A9YK67|A9YK67_DROME CG1885 (Fragment) OS=Drosophila melanogaster OX=7227 GN=CG1885 PE=4 SV=1;tr|A9YK77|A9YK77_DROME CG1885-PA (Fragment) OS=Drosophila melanogaster OX=7227 GN=CG1885 PE=4 SV=1;tr|Q9W3B3|Q9W3B3_DROME GH17465p OS=Drosophila melanogaster OX	3	1	1	1	0	0	0	1	0	1	1	0	0	0	0	1	0	1	1	0	0	0	0	1	0	1	1	0	5.9	5.9	5.9	26.276	237	237;237;277	1	6	0.0015175	3.0214				By MS/MS
B3DMP7	B3DMP7	7	7	7	Transaldolase	CG2827-RA	tr|B3DMP7|B3DMP7_DROME Transaldolase OS=Drosophila melanogaster OX=7227 GN=CG2827-RA PE=2 SV=1	1	7	7	7	7	6	5	6	3	4	5	1	7	6	5	6	3	4	5	1	7	6	5	6	3	4	5	1	17.8	17.8	17.8	36.733	331	331	1	130	0	158.41	By MS/MS	By MS/MS	By MS/MS	By MS/MS
B3DMT4;Q3HKQ3	B3DMT4;Q3HKQ3	3;3	3;3	3;3		CG32203-RB;Spn75F	tr|B3DMT4|B3DMT4_DROME IP20330p (Fragment) OS=Drosophila melanogaster OX=7227 GN=CG32203-RB PE=2 SV=1;tr|Q3HKQ3|Q3HKQ3_DROME Male accessory gland protein OS=Drosophila melanogaster OX=7227 GN=Spn75F PE=2 SV=1	2	3	3	3	2	1	1	2	1	2	1	1	2	1	1	2	1	2	1	1	2	1	1	2	1	2	1	1	10.9	10.9	10.9	39.867	348	348;356	1	27	0	27.191	By MS/MS	By MS/MS	By MS/MS	By MS/MS
Q9VYG8;C0MLD8;C0MLC9;B4F5F8;B4F5F5	Q9VYG8;C0MLD8;C0MLC9;B4F5F8;B4F5F5	1;1;1;1;1	1;1;1;1;1	1;1;1;1;1		CG15717	tr|Q9VYG8|Q9VYG8_DROME CG15717-PA OS=Drosophila melanogaster OX=7227 GN=Dmel\CG15717 PE=1 SV=1;tr|C0MLD8|C0MLD8_DROME CG15717-PA OS=Drosophila melanogaster OX=7227 GN=CG15717 PE=4 SV=1;tr|C0MLC9|C0MLC9_DROME CG15717-PA OS=Drosophila melanogaster OX=7227 GN	5	1	1	1	1	1	0	0	0	0	1	0	1	1	0	0	0	0	1	0	1	1	0	0	0	0	1	0	4.4	4.4	4.4	27.766	252	252;252;252;252;252	1	5	0.005571	2.3152	By MS/MS	By MS/MS
C9QNY4;B4ZJ93	C9QNY4;B4ZJ93	3;3	3;3	3;3		Sfp24F-RA;Sfp24F	tr|C9QNY4|C9QNY4_DROME MIP14418p (Fragment) OS=Drosophila melanogaster OX=7227 GN=Sfp24F-RA PE=2 SV=1;tr|B4ZJ93|B4ZJ93_DROME Seminal fluid protein 24F OS=Drosophila melanogaster OX=7227 GN=Sfp24F PE=2 SV=1	2	3	3	3	3	3	2	2	1	2	3	2	3	3	2	2	1	2	3	2	3	3	2	2	1	2	3	2	21.2	21.2	21.2	19.49	170	170;175	1	46	0	25.031	By MS/MS	By MS/MS	By MS/MS	By MS/MS
C0PV13;B4ZJ94	C0PV13;B4ZJ94	1;1	1;1	1;1		Sfp26Ac	tr|C0PV13|C0PV13_DROME MIP07141p OS=Drosophila melanogaster OX=7227 GN=Sfp26Ac PE=2 SV=1;tr|B4ZJ94|B4ZJ94_DROME Seminal fluid protein 26Ac OS=Drosophila melanogaster OX=7227 GN=Sfp26Ac PE=2 SV=1	2	1	1	1	0	1	0	1	0	1	1	0	0	1	0	1	0	1	1	0	0	1	0	1	0	1	1	0	15.5	15.5	15.5	9.5274	84	84;84	1	4	0	3.8769		By MS/MS		By MS/MS
E1JHG2;B4ZJ97;C4XVH1	E1JHG2;B4ZJ97;C4XVH1	8;8;8	8;8;8	8;8;8		Sfp33A3;Sfp33A3-RA	tr|E1JHG2|E1JHG2_DROME GEO13384p1 OS=Drosophila melanogaster OX=7227 GN=Sfp33A3 PE=2 SV=1;tr|B4ZJ97|B4ZJ97_DROME Seminal fluid protein 33A3 OS=Drosophila melanogaster OX=7227 GN=Sfp33A3 PE=2 SV=1;tr|C4XVH1|C4XVH1_DROME IP03390p (Fragment) OS=Drosophila mel	3	8	8	8	5	5	2	3	2	4	5	3	5	5	2	3	2	4	5	3	5	5	2	3	2	4	5	3	42.4	42.4	42.4	11.288	99	99;99;103	1	77	0	86.98	By MS/MS	By MS/MS	By MS/MS	By MS/MS
D1Z365;B4ZJ98	D1Z365;B4ZJ98	8;8	8;8	8;8		Sfp35C	tr|D1Z365|D1Z365_DROME RT04067p OS=Drosophila melanogaster OX=7227 GN=Sfp35C PE=2 SV=1;tr|B4ZJ98|B4ZJ98_DROME Seminal fluid protein 35C OS=Drosophila melanogaster OX=7227 GN=Sfp35C PE=2 SV=1	2	8	8	8	4	5	4	4	3	5	3	5	4	5	4	4	3	5	3	5	4	5	4	4	3	5	3	5	60.5	60.5	60.5	9.1019	81	81;81	1	106	0	110.56	By MS/MS	By MS/MS	By MS/MS	By MS/MS
C0P8N2;B4ZJ99	C0P8N2;B4ZJ99	1;1	1;1	1;1		Sfp51E-RA;Sfp51E	tr|C0P8N2|C0P8N2_DROME MIP06082p (Fragment) OS=Drosophila melanogaster OX=7227 GN=Sfp51E-RA PE=2 SV=1;tr|B4ZJ99|B4ZJ99_DROME Seminal fluid protein 51E OS=Drosophila melanogaster OX=7227 GN=Sfp51E PE=2 SV=1	2	1	1	1	1	1	1	1	1	1	1	1	1	1	1	1	1	1	1	1	1	1	1	1	1	1	1	1	8.1	8.1	8.1	15.276	136	136;139	1	23	0	37.391	By MS/MS	By MS/MS	By MS/MS	By MS/MS
B4ZJA2	B4ZJA2	3	3	3		Sfp65A	tr|B4ZJA2|B4ZJA2_DROME RT03039p OS=Drosophila melanogaster OX=7227 GN=Sfp65A PE=2 SV=1	1	3	3	3	2	2	2	0	0	0	1	2	2	2	2	0	0	0	1	2	2	2	2	0	0	0	1	2	34	34	34	15.502	141	141	1	24	0	34.402	By MS/MS	By MS/MS	By MS/MS
B4ZJA3	B4ZJA3	2	2	2		Sfp70A4	tr|B4ZJA3|B4ZJA3_DROME GEO11768p1 OS=Drosophila melanogaster OX=7227 GN=Sfp70A4 PE=2 SV=1	1	2	2	2	0	1	0	2	0	2	1	1	0	1	0	2	0	2	1	1	0	1	0	2	0	2	1	1	50.9	50.9	50.9	6.5687	55	55	1	23	0	7.0716		By matching		By MS/MS
B4ZJA4	B4ZJA4	2	2	2		Sfp77F	tr|B4ZJA4|B4ZJA4_DROME GEO11793p1 OS=Drosophila melanogaster OX=7227 GN=Sfp77F PE=2 SV=1	1	2	2	2	2	2	2	2	2	2	2	2	2	2	2	2	2	2	2	2	2	2	2	2	2	2	2	2	37.8	37.8	37.8	9.409	82	82	1	65	0	171.64	By MS/MS	By MS/MS	By MS/MS	By MS/MS
B4ZJA5	B4ZJA5	2	2	2		Sfp79B	tr|B4ZJA5|B4ZJA5_DROME GEO11741p1 OS=Drosophila melanogaster OX=7227 GN=Sfp79B PE=2 SV=1	1	2	2	2	1	1	2	2	2	2	1	2	1	1	2	2	2	2	1	2	1	1	2	2	2	2	1	2	40	40	40	3.7024	35	35	1	31	0	118.93	By MS/MS	By MS/MS	By MS/MS	By MS/MS
B4ZJA7;Q0IH02	B4ZJA7;Q0IH02	1;1	1;1	1;1		Sfp87B	tr|B4ZJA7|B4ZJA7_DROME GEO13347p1 OS=Drosophila melanogaster OX=7227 GN=Sfp87B PE=2 SV=1;tr|Q0IH02|Q0IH02_DROME GH21617p (Fragment) OS=Drosophila melanogaster OX=7227 PE=2 SV=1	2	1	1	1	0	1	1	0	0	1	1	1	0	1	1	0	0	1	1	1	0	1	1	0	0	1	1	1	19.5	19.5	19.5	10.157	87	87;100	1	15	0	18.396		By MS/MS	By MS/MS
Q9VQU0;B5RJ55;Q4V5D6	Q9VQU0;B5RJ55;Q4V5D6	5;5;4	5;5;4	5;5;4		CG10031	tr|Q9VQU0|Q9VQU0_DROME Uncharacterized protein OS=Drosophila melanogaster OX=7227 GN=Dmel\CG10031 PE=4 SV=2;tr|B5RJ55|B5RJ55_DROME FI07333p (Fragment) OS=Drosophila melanogaster OX=7227 PE=2 SV=1;tr|Q4V5D6|Q4V5D6_DROME RH09956p (Fragment) OS=Drosophila mel	3	5	5	5	2	5	2	1	1	3	2	3	2	5	2	1	1	3	2	3	2	5	2	1	1	3	2	3	32.6	32.6	32.6	14.372	129	129;146;146	1	44	0	44.519	By MS/MS	By MS/MS	By MS/MS	By MS/MS
Q9VQF4;Q8T447;B5RJA1	Q9VQF4;Q8T447;B5RJA1	1;1;1	1;1;1	1;1;1	Phosphoglycerate kinase	CG9961	tr|Q9VQF4|Q9VQF4_DROME Phosphoglycerate kinase OS=Drosophila melanogaster OX=7227 GN=Dmel\CG9961 PE=1 SV=2;tr|Q8T447|Q8T447_DROME Phosphoglycerate kinase OS=Drosophila melanogaster OX=7227 GN=CG9961 PE=2 SV=1;tr|B5RJA1|B5RJA1_DROME Phosphoglycerate kinase	3	1	1	1	1	0	0	1	0	1	1	1	1	0	0	1	0	1	1	1	1	0	0	1	0	1	1	1	4	4	4	48.561	448	448;448;451	1	18	0	115.53	By matching			By MS/MS
Q9VPB2;B5RJI9;M9PIC9	Q9VPB2;B5RJI9;M9PIC9	2;2;2	2;2;2	2;2;2		Spc105R;Spc105R-RA	tr|Q9VPB2|Q9VPB2_DROME Spc105-related, isoform A OS=Drosophila melanogaster OX=7227 GN=Spc105R PE=4 SV=2;tr|B5RJI9|B5RJI9_DROME IP22012p OS=Drosophila melanogaster OX=7227 GN=Spc105R-RA PE=2 SV=1;tr|M9PIC9|M9PIC9_DROME Spc105-related, isoform B OS=Drosophi	3	2	2	2	0	1	0	0	0	0	1	0	0	1	0	0	0	0	1	0	0	1	0	0	0	0	1	0	1.1	1.1	1.1	223.1	1959	1959;1959;1960	1	2	0.0055944	2.3439		By MS/MS
Q32KE6;B5RJQ0	Q32KE6;B5RJQ0	5;5	5;5	5;5	L-lactate dehydrogenase	ImpL3	tr|Q32KE6|Q32KE6_DROME L-lactate dehydrogenase OS=Drosophila melanogaster OX=7227 GN=ImpL3 PE=2 SV=1;tr|B5RJQ0|B5RJQ0_DROME L-lactate dehydrogenase OS=Drosophila melanogaster OX=7227 GN=Ldh PE=1 SV=1	2	5	5	5	3	5	1	3	2	4	5	3	3	5	1	3	2	4	5	3	3	5	1	3	2	4	5	3	21.1	21.1	21.1	35.546	332	332;332	1	62	0	31.244	By MS/MS	By MS/MS	By MS/MS	By MS/MS
B7FNK0	B7FNK0	1	1	1	Glucose-6-phosphate 1-dehydrogenase	Zw-RA	tr|B7FNK0|B7FNK0_DROME Glucose-6-phosphate 1-dehydrogenase OS=Drosophila melanogaster OX=7227 GN=Zw-RA PE=2 SV=1	1	1	1	1	1	1	1	0	0	0	1	0	1	1	1	0	0	0	1	0	1	1	1	0	0	0	1	0	2.9	2.9	2.9	60.414	524	524	1	9	0.0015408	3.1763	By MS/MS	By MS/MS	By MS/MS
Q9V449;G2J5Z4;B7FNK8	Q9V449;G2J5Z4;B7FNK8	2;2;2	2;2;2	2;2;2		Met75Ca;Met75Ca-RA;Met75Cb-RA	tr|Q9V449|Q9V449_DROME MET75Ca protein OS=Drosophila melanogaster OX=7227 GN=Met75Ca PE=1 SV=1;tr|G2J5Z4|G2J5Z4_DROME FI15708p1 (Fragment) OS=Drosophila melanogaster OX=7227 GN=Met75Ca-RA PE=2 SV=1;tr|B7FNK8|B7FNK8_DROME GH08412p (Fragment) OS=Drosophila m	3	2	2	2	2	2	2	1	1	1	2	1	2	2	2	1	1	1	2	1	2	2	2	1	1	1	2	1	37.3	37.3	37.3	5.6814	51	51;51;52	1	55	0	22.347	By MS/MS	By MS/MS	By MS/MS	By MS/MS
Q8IRD6;B7FNM4	Q8IRD6;B7FNM4	4;4	4;4	4;4		Drsl4;dro4-RA	tr|Q8IRD6|Q8IRD6_DROME Dro4 protein OS=Drosophila melanogaster OX=7227 GN=Drsl4 PE=2 SV=1;tr|B7FNM4|B7FNM4_DROME IP20720p (Fragment) OS=Drosophila melanogaster OX=7227 GN=dro4-RA PE=2 SV=1	2	4	4	4	3	3	4	0	0	2	3	3	3	3	4	0	0	2	3	3	3	3	4	0	0	2	3	3	45.1	45.1	45.1	7.6939	71	71;76	1	45	0	44.754	By MS/MS	By MS/MS	By MS/MS
B7FNN6	B7FNN6	3	3	3		RpLP2-RB	tr|B7FNN6|B7FNN6_DROME LP06614p (Fragment) OS=Drosophila melanogaster OX=7227 GN=RpLP2-RB PE=2 SV=1	1	3	3	3	2	2	2	1	2	2	2	1	2	2	2	1	2	2	2	1	2	2	2	1	2	2	2	1	42.7	42.7	42.7	13.924	131	131	1	27	0	20.356	By MS/MS	By MS/MS	By MS/MS	By MS/MS
B7FNN8	B7FNN8	2	2	2		Sgs8-RA	tr|B7FNN8|B7FNN8_DROME LP14045p (Fragment) OS=Drosophila melanogaster OX=7227 GN=Sgs8-RA PE=2 SV=1	1	2	2	2	0	1	1	1	1	2	1	1	0	1	1	1	1	2	1	1	0	1	1	1	1	2	1	1	20.3	20.3	20.3	8.319	79	79	1	22	0	10.44		By MS/MS	By MS/MS	By MS/MS
B7YZH7;G2J5Z0;G2J5Y4	B7YZH7;G2J5Z0;G2J5Y4	1;1;1	1;1;1	1;1;1		CG8446-RD;CG8446-RE	tr|B7YZH7|B7YZH7_DROME GM12693p OS=Drosophila melanogaster OX=7227 GN=Dmel\CG44242 PE=1 SV=1;tr|G2J5Z0|G2J5Z0_DROME FI15274p1 OS=Drosophila melanogaster OX=7227 GN=CG8446-RE PE=1 SV=1;tr|G2J5Y4|G2J5Y4_DROME FI15226p1 OS=Drosophila melanogaster OX=7227 GN=C	3	1	1	1	1	0	1	1	1	1	0	0	1	0	1	1	1	1	0	0	1	0	1	1	1	1	0	0	21.4	21.4	21.4	7.4055	70	70;80;80	1	9	0	18.957	By MS/MS		By MS/MS	By MS/MS
B7YZQ7;A0A0B4K7G9;I0DHK6;B9EQY3	B7YZQ7;A0A0B4K7G9;I0DHK6	9;7;6;4	9;7;6;4	9;7;6;4		Nurf-38;Nurf-38-RA	tr|B7YZQ7|B7YZQ7_DROME Nucleosome remodeling factor - 38kD, isoform B OS=Drosophila melanogaster OX=7227 GN=Nurf-38 PE=1 SV=1;tr|A0A0B4K7G9|A0A0B4K7G9_DROME Nucleosome remodeling factor - 38kD, isoform C OS=Drosophila melanogaster OX=7227 GN=Nurf-38 PE=1 S	4	9	9	9	5	7	4	3	2	4	6	3	5	7	4	3	2	4	6	3	5	7	4	3	2	4	6	3	34.8	34.8	34.8	32.646	290	290;290;347;330	1	94	0	132.18	By MS/MS	By MS/MS	By MS/MS	By MS/MS
E3CTU0;Q9VJJ8;Q9VJJ9;M9PD19;B7YZW3	E3CTU0;Q9VJJ8;Q9VJJ9;M9PD19;B7YZW3	1;1;1;1;1	1;1;1;1;1	1;1;1;1;1		CG42389-RG;CG4668;CG42389-RF	tr|E3CTU0|E3CTU0_DROME RT10162p (Fragment) OS=Drosophila melanogaster OX=7227 GN=CG42389-RG PE=2 SV=1;tr|Q9VJJ8|Q9VJJ8_DROME LD30602p OS=Drosophila melanogaster OX=7227 GN=CT15043 PE=1 SV=2;tr|Q9VJJ9|Q9VJJ9_DROME FI20237p1 OS=Drosophila melanogaster OX=722	5	1	1	1	1	0	1	1	0	1	0	1	1	0	1	1	0	1	0	1	1	0	1	1	0	1	0	1	0.9	0.9	0.9	149.09	1373	1373;1413;1762;1779;2064	1	12	0.0069348	2.2949	By MS/MS		By MS/MS	By MS/MS
M9MS45;B7Z098	M9MS45;B7Z098	1;1	1;1	1;1			tr|M9MS45|M9MS45_DROME Eukaryotic translation initiation factor 2A OS=Drosophila melanogaster OX=7227 GN=Dmel\CG7414 PE=1 SV=1;tr|B7Z098|B7Z098_DROME Eukaryotic translation initiation factor 2A OS=Drosophila melanogaster OX=7227 GN=Dmel\CG7414 PE=1 SV=2	2	1	1	1	1	1	0	1	1	1	1	0	1	1	0	1	1	1	1	0	1	1	0	1	1	1	1	0	2.5	2.5	2.5	61.327	555	555;638	1	14	0	7.9009	By MS/MS	By MS/MS		By MS/MS
Q7KUB0;Q8IQA7;Q9VSI6;Q7KUB1;B7Z0E0;C8VV61	Q7KUB0;Q8IQA7;Q9VSI6;Q7KUB1;B7Z0E0;C8VV61	16;16;16;16;16;15	16;16;16;16;16;15	16;16;16;16;16;15	Isocitrate dehydrogenase [NADP]	Idh;Idh-RC	tr|Q7KUB0|Q7KUB0_DROME Isocitrate dehydrogenase [NADP] OS=Drosophila melanogaster OX=7227 GN=Idh PE=1 SV=1;tr|Q8IQA7|Q8IQA7_DROME Isocitrate dehydrogenase [NADP] OS=Drosophila melanogaster OX=7227 GN=Idh PE=1 SV=1;tr|Q9VSI6|Q9VSI6_DROME Isocitrate dehydrog	6	16	16	16	11	11	10	11	9	10	12	8	11	11	10	11	9	10	12	8	11	11	10	11	9	10	12	8	40.1	40.1	40.1	46.66	416	416;437;450;469;479;469	1	268	0	150.03	By MS/MS	By MS/MS	By MS/MS	By MS/MS
B7Z0X1;Q9W457;F6J3U3;A9YJ11;A9YJ07;A9YJ06	B7Z0X1;Q9W457	9;8;4;4;4;4	9;8;4;4;4;4	9;8;4;4;4;4	Serine hydroxymethyltransferase		tr|B7Z0X1|B7Z0X1_DROME Serine hydroxymethyltransferase OS=Drosophila melanogaster OX=7227 GN=Shmt PE=1 SV=1;tr|Q9W457|Q9W457_DROME Serine hydroxymethyltransferase OS=Drosophila melanogaster OX=7227 GN=Shmt PE=1 SV=1	6	9	9	9	7	8	7	7	7	6	8	6	7	8	7	7	7	6	8	6	7	8	7	7	7	6	8	6	22.3	22.3	22.3	50.984	467	467;537;235;235;235;235	1	145	0	102.36	By MS/MS	By MS/MS	By MS/MS	By MS/MS
B8A3X3;O18335;Q8IGH2	B8A3X3;O18335;Q8IGH2	4;4;3	4;4;3	4;4;3		Rab11-RB;Rab11	tr|B8A3X3|B8A3X3_DROME FI09227p OS=Drosophila melanogaster OX=7227 GN=Rab11-RB PE=2 SV=1;tr|O18335|O18335_DROME Drab11 OS=Drosophila melanogaster OX=7227 GN=Rab11 PE=1 SV=1;tr|Q8IGH2|Q8IGH2_DROME RH21315p OS=Drosophila melanogaster OX=7227 GN=Rab11 PE=2 SV	3	4	4	4	3	2	1	1	0	2	4	2	3	2	1	1	0	2	4	2	3	2	1	1	0	2	4	2	18.2	18.2	18.2	24.187	214	214;214;214	1	35	0	65.917	By MS/MS	By MS/MS	By MS/MS	By MS/MS
Q9VK99;B9EQX1	Q9VK99;B9EQX1	4;4	4;4	4;4		atilla;CG6579-RB	tr|Q9VK99|Q9VK99_DROME Atilla, isoform B OS=Drosophila melanogaster OX=7227 GN=atilla PE=4 SV=3;tr|B9EQX1|B9EQX1_DROME FI10950p OS=Drosophila melanogaster OX=7227 GN=CG6579-RB PE=2 SV=1	2	4	4	4	1	2	2	1	1	1	2	3	1	2	2	1	1	1	2	3	1	2	2	1	1	1	2	3	53.1	53.1	53.1	15.387	143	143;185	1	23	0	79.911	By MS/MS	By MS/MS	By MS/MS	By MS/MS
Q9VWB4;B9EQZ7	Q9VWB4;B9EQZ7	11;11	3;3	3;3		Spn77Bb;CG6663-RA	tr|Q9VWB4|Q9VWB4_DROME Serpin 77Bb OS=Drosophila melanogaster OX=7227 GN=Spn77Bb PE=1 SV=3;tr|B9EQZ7|B9EQZ7_DROME MIP04093p (Fragment) OS=Drosophila melanogaster OX=7227 GN=CG6663-RA PE=2 SV=1	2	11	3	3	4	6	8	6	3	6	8	4	0	0	2	1	0	1	2	2	0	0	2	1	0	1	2	2	39.5	13.8	13.8	40.992	362	362;373	1	13	0	9.7902	By matching	By matching	By MS/MS	By matching
Q9I7M6;C0HDP4	Q9I7M6;C0HDP4	1;1	1;1	1;1		Sytalpha	tr|Q9I7M6|Q9I7M6_DROME Synaptotagmin alpha, isoform A OS=Drosophila melanogaster OX=7227 GN=Sytalpha PE=4 SV=1;tr|C0HDP4|C0HDP4_DROME MIP05618p OS=Drosophila melanogaster OX=7227 GN=Sytalpha PE=2 SV=1	2	1	1	1	1	1	1	1	1	1	1	1	1	1	1	1	1	1	1	1	1	1	1	1	1	1	1	1	3.6	3.6	3.6	54.418	494	494;504	1	19	0.0015432	3.1955	By MS/MS	By MS/MS	By MS/MS	By MS/MS
Q8T429;C0MIV0	Q8T429;C0MIV0	1;1	1;1	1;1		CG11037	tr|Q8T429|Q8T429_DROME AT20289p OS=Drosophila melanogaster OX=7227 GN=Dmel\CG11037 PE=1 SV=1;tr|C0MIV0|C0MIV0_DROME CG11037-PA OS=Drosophila melanogaster OX=7227 GN=CG11037 PE=3 SV=1	2	1	1	1	0	0	0	1	0	1	0	0	0	0	0	1	0	1	0	0	0	0	0	1	0	1	0	0	4.8	4.8	4.8	31.699	292	292;292	1	5	0	3.9348				By MS/MS
C0MJU2	C0MJU2	1	1	1	Proteasome subunit beta type	CG11981	tr|C0MJU2|C0MJU2_DROME Proteasome subunit beta OS=Drosophila melanogaster OX=7227 GN=CG11981 PE=3 SV=1	1	1	1	1	0	0	0	1	0	0	1	0	0	0	0	1	0	0	1	0	0	0	0	1	0	0	1	0	7.8	7.8	7.8	23.234	205	205	1	4	0	4.268				By MS/MS
Q9I7R0;C0PDF4;M9PEW1;C0PV64	Q9I7R0;C0PDF4;M9PEW1;C0PV64	4;4;4;4	4;4;4;4	4;4;4;4		CG18815-RA	tr|Q9I7R0|Q9I7R0_DROME GH04560p OS=Drosophila melanogaster OX=7227 GN=anon-EST:Posey232 PE=1 SV=1;tr|C0PDF4|C0PDF4_DROME MIP06482p OS=Drosophila melanogaster OX=7227 GN=CG18815-RA PE=1 SV=1;tr|M9PEW1|M9PEW1_DROME Uncharacterized protein, isoform E OS=Droso	4	4	4	4	2	2	1	1	0	1	4	1	2	2	1	1	0	1	4	1	2	2	1	1	0	1	4	1	25	25	25	23.162	216	216;221;232;279	1	24	0	19.937	By MS/MS	By MS/MS	By MS/MS	By MS/MS
M9NFS2;C0PPK0	M9NFS2;C0PPK0	1;1	1;1	1;1			tr|M9NFS2|M9NFS2_DROME Uncharacterized protein, isoform B OS=Drosophila melanogaster OX=7227 GN=lincRNA.541 PE=4 SV=1;tr|C0PPK0|C0PPK0_DROME MIP05864p (Fragment) OS=Drosophila melanogaster OX=7227 PE=2 SV=1	2	1	1	1	0	1	0	1	0	0	0	1	0	1	0	1	0	0	0	1	0	1	0	1	0	0	0	1	40.9	40.9	40.9	4.9691	44	44;47	1	4	1	-2		By MS/MS		By MS/MS
C0PTX6;E1JJF9;E1JJF8;M9NEZ5	C0PTX6;E1JJF9;E1JJF8;M9NEZ5	3;3;3;3	3;3;3;3	3;3;3;3		Nrg-RC;Nrg	tr|C0PTX6|C0PTX6_DROME RT01988p (Fragment) OS=Drosophila melanogaster OX=7227 GN=Nrg-RC PE=2 SV=1;tr|E1JJF9|E1JJF9_DROME Neuroglian, isoform D OS=Drosophila melanogaster OX=7227 GN=Nrg PE=1 SV=1;tr|E1JJF8|E1JJF8_DROME Neuroglian, isoform E OS=Drosophila me	4	3	3	3	1	1	2	0	0	2	2	1	1	1	2	0	0	2	2	1	1	1	2	0	0	2	2	1	2.7	2.7	2.7	124.07	1108	1108;1239;1302;1309	1	14	0	7.9264	By MS/MS	By MS/MS	By MS/MS
C4NAP3;C0PUZ2	C4NAP3;C0PUZ2	1;1	1;1	1;1		Sfp38D	tr|C4NAP3|C4NAP3_DROME Seminal fluid protein 38D OS=Drosophila melanogaster OX=7227 GN=Sfp38D PE=2 SV=1;tr|C0PUZ2|C0PUZ2_DROME MIP06863p (Fragment) OS=Drosophila melanogaster OX=7227 PE=2 SV=1	2	1	1	1	1	0	0	0	0	0	1	1	1	0	0	0	0	0	1	1	1	0	0	0	0	0	1	1	8.3	8.3	8.3	19.694	169	169;171	1	5	0	8.0793	By matching
Q9U7A2;Q9W414;Q8SZ19;C1C3F8	Q9U7A2;Q9W414;Q8SZ19;C1C3F8	3;3;3;3	3;3;3;3	2;2;2;2		Rpt4;Rpt4-RA	tr|Q9U7A2|Q9U7A2_DROME 26S proteasome regulatory complex subunit p42D OS=Drosophila melanogaster OX=7227 GN=Rpt4 PE=2 SV=1;tr|Q9W414|Q9W414_DROME Regulatory particle triple-A ATPase 4 OS=Drosophila melanogaster OX=7227 GN=Rpt4 PE=1 SV=3;tr|Q8SZ19|Q8SZ19_DR	4	3	3	2	2	2	0	1	1	1	3	0	2	2	0	1	1	1	3	0	1	1	0	0	0	1	2	0	9	9	5.6	44.199	390	390;397;397;406	1	23	0	31.647	By MS/MS	By MS/MS		By MS/MS
D5AEK3;C4NAP0;Q6IHT7	D5AEK3;C4NAP0;Q6IHT7	8;8;8	8;8;8	8;8;8		Sfp26Ad	tr|D5AEK3|D5AEK3_DROME MIP05953p (Fragment) OS=Drosophila melanogaster OX=7227 PE=2 SV=1;tr|C4NAP0|C4NAP0_DROME Seminal fluid protein 26Ad OS=Drosophila melanogaster OX=7227 GN=Sfp26Ad PE=2 SV=1;tr|Q6IHT7|Q6IHT7_DROME HDC01001 OS=Drosophila melanogaster OX	3	8	8	8	7	6	8	5	5	5	7	7	7	6	8	5	5	5	7	7	7	6	8	5	5	5	7	7	37.8	37.8	37.8	12.621	119	119;120;121	1	200	0	323.31	By MS/MS	By MS/MS	By MS/MS	By MS/MS
F3YD60;C4NAP6	F3YD60;C4NAP6	1;1	1;1	1;1		Sfp96F-RA;Sfp96F	tr|F3YD60|F3YD60_DROME MIP29349p (Fragment) OS=Drosophila melanogaster OX=7227 GN=Sfp96F-RA PE=2 SV=1;tr|C4NAP6|C4NAP6_DROME Seminal fluid protein 96F OS=Drosophila melanogaster OX=7227 GN=Sfp96F PE=2 SV=1	2	1	1	1	1	1	1	0	1	0	1	1	1	1	1	0	1	0	1	1	1	1	1	0	1	0	1	1	46.7	46.7	46.7	3.2447	30	30;33	1	16	0	25.582	By MS/MS	By MS/MS	By MS/MS
Q9VLM0;Q6GUX4;Q6GUX3;C4XVH0;Q6GUX5;Q6GUX9;Q6GUX2;Q6GUW9;Q6GUX1	Q9VLM0;Q6GUX4;Q6GUX3;C4XVH0;Q6GUX5;Q6GUX9;Q6GUX2;Q6GUW9;Q6GUX1	6;6;6;6;5;5;5;4;3	6;6;6;6;5;5;5;4;3	6;6;6;6;5;5;5;4;3		lectin-29Ca;lectin-29Ca-RA	tr|Q9VLM0|Q9VLM0_DROME Lectin-29Ca OS=Drosophila melanogaster OX=7227 GN=lectin-29Ca PE=4 SV=1;tr|Q6GUX4|Q6GUX4_DROME Lectin29Ca OS=Drosophila melanogaster OX=7227 GN=lectin-29Ca PE=4 SV=1;tr|Q6GUX3|Q6GUX3_DROME Lectin29Ca OS=Drosophila melanogaster OX=722	9	6	6	6	5	6	6	6	2	4	6	3	5	6	6	6	2	4	6	3	5	6	6	6	2	4	6	3	25.8	25.8	25.8	28.029	236	236;236;236;240;236;236;236;236;236	1	104	0	64.04	By MS/MS	By MS/MS	By MS/MS	By MS/MS
Q9XYX1;C5I7H9;I1V508;C5I7G4;C5I7R0;C5I7E8;C5I7I0;Q8IR37;C5I7A0;C5I7C4;C5I7E7;C5I7C3;C5I7G3;C5I799;Q8IR38;C6TPA9;C5I7Q9;I1V506;Q86NK9;I1V507;C5I798;C5I7Q8;C5I7H8;C5I7G2;C5I7E6;C5I7C2;M9NGF7;M9NEH6;M9PJN5	Q9XYX1;C5I7H9;I1V508;C5I7G4;C5I7R0;C5I7E8;C5I7I0;Q8IR37;C5I7A0;C5I7C4;C5I7E7;C5I7C3;C5I7G3;C5I799;Q8IR38;C6TPA9;C5I7Q9;I1V506;Q86NK9;I1V507;C5I798;C5I7Q8;C5I7H8;C5I7G2;C5I7E6;C5I7C2;M9NGF7;M9NEH6;M9PJN5	3;3;3;3;3;3;3;3;3;3;3;3;3;3;3;3;3;3;3;3;3;3;3;3;3;3;3;3;3	3;3;3;3;3;3;3;3;3;3;3;3;3;3;3;3;3;3;3;3;3;3;3;3;3;3;3;3;3	3;3;3;3;3;3;3;3;3;3;3;3;3;3;3;3;3;3;3;3;3;3;3;3;3;3;3;3;3		HDAC6;HDAC6-RB	tr|Q9XYX1|Q9XYX1_DROME HDAC6 OS=Drosophila melanogaster OX=7227 GN=HDAC6 PE=1 SV=1;tr|C5I7H9|C5I7H9_DROME Histone deacetylase 6 isoform B OS=Drosophila melanogaster OX=7227 GN=HDAC6 PE=4 SV=1;tr|I1V508|I1V508_DROME HDAC6 OS=Drosophila melanogaster OX=7227	29	3	3	3	1	1	1	2	1	2	3	1	1	1	1	2	1	2	3	1	1	1	1	2	1	2	3	1	6.3	6.3	6.3	98.268	883	883;1135;1138;1138;1138;1138;1138;1138;1138;1138;1135;1135;1135;1135;1135;1022;1135;1135;1128;1128;1128;1128;1128;1128;1128;1128;1108;1022;1179	1	24	0	15.717	By MS/MS	By MS/MS	By MS/MS	By MS/MS
Q9VLQ7;C5WLL8;Q8MSJ4;Q9U1I7	Q9VLQ7;C5WLL8;Q8MSJ4;Q9U1I7	13;13;12;12	11;11;10;10	11;11;10;10		Spn28F;Spn2-RA	tr|Q9VLQ7|Q9VLQ7_DROME Serpin 28F OS=Drosophila melanogaster OX=7227 GN=Spn28F PE=3 SV=2;tr|C5WLL8|C5WLL8_DROME IP21982p (Fragment) OS=Drosophila melanogaster OX=7227 GN=Spn2-RA PE=2 SV=1;tr|Q8MSJ4|Q8MSJ4_DROME GH08778p OS=Drosophila melanogaster OX=7227 G	4	13	11	11	5	8	6	4	2	7	9	4	4	7	4	3	2	6	7	3	4	7	4	3	2	6	7	3	42.7	39.7	39.7	42.563	375	375;376;329;375	1	74	0	60.537	By MS/MS	By MS/MS	By MS/MS	By MS/MS
C6SUU2;Q8SYS2;Q8IPA2	C6SUU2;Q8SYS2;Q8IPA2	1;1;1	1;1;1	1;1;1		CG14935-RB;Mal-B2	tr|C6SUU2|C6SUU2_DROME MIP12805p (Fragment) OS=Drosophila melanogaster OX=7227 GN=CG14935-RB PE=2 SV=1;tr|Q8SYS2|Q8SYS2_DROME RE38869p OS=Drosophila melanogaster OX=7227 GN=Mal-B2 PE=2 SV=1;tr|Q8IPA2|Q8IPA2_DROME FI17312p1 OS=Drosophila melanogaster OX=722	3	1	1	1	0	1	0	0	0	1	1	1	0	1	0	0	0	1	1	1	0	1	0	0	0	1	1	1	4.4	4.4	4.4	39.032	341	341;564;564	1	7	0.0028369	2.4212		By matching
C7LA69;C6SUV6	C7LA69;C6SUV6	2;2	2;2	2;2		RpL3-RB;RpL3-RA	tr|C7LA69|C7LA69_DROME RE52161p OS=Drosophila melanogaster OX=7227 GN=RpL3-RB PE=2 SV=1;tr|C6SUV6|C6SUV6_DROME LP14077p (Fragment) OS=Drosophila melanogaster OX=7227 GN=RpL3-RA PE=2 SV=1	2	2	2	2	1	1	1	0	0	2	1	0	1	1	1	0	0	2	1	0	1	1	1	0	0	2	1	0	9.2	9.2	9.2	35.541	316	316;418	1	10	0	23.737	By MS/MS	By MS/MS	By matching
Q95RG1;C6SUW3	Q95RG1;C6SUW3	1;1	1;1	1;1		RpS9	tr|Q95RG1|Q95RG1_DROME GEO04282p1 OS=Drosophila melanogaster OX=7227 GN=RpS9 PE=1 SV=1;tr|C6SUW3|C6SUW3_DROME LD13662p OS=Drosophila melanogaster OX=7227 GN=RpS9 PE=1 SV=1	2	1	1	1	0	0	0	0	0	0	1	0	0	0	0	0	0	0	1	0	0	0	0	0	0	0	1	0	5.8	5.8	5.8	16.322	137	137;195	1	1	0.0016	3.6553
C6SV50	C6SV50	3	3	3	40S ribosomal protein SA	sta-RD	tr|C6SV50|C6SV50_DROME 40S ribosomal protein SA OS=Drosophila melanogaster OX=7227 GN=sta-RD PE=2 SV=1	1	3	3	3	3	2	2	2	2	2	2	2	3	2	2	2	2	2	2	2	3	2	2	2	2	2	2	2	16	16	16	35.323	313	313	1	33	0	37.338	By MS/MS	By MS/MS	By MS/MS	By MS/MS
C6TP50;Q8T9J9	C6TP50;Q8T9J9	24;16	24;16	24;16	Citrate synthase	kdn-RA;kdn	tr|C6TP50|C6TP50_DROME Citrate synthase (Fragment) OS=Drosophila melanogaster OX=7227 GN=kdn-RA PE=2 SV=1;tr|Q8T9J9|Q8T9J9_DROME Citrate synthase OS=Drosophila melanogaster OX=7227 GN=kdn PE=2 SV=1	2	24	24	24	11	10	9	22	14	19	13	7	11	10	9	22	14	19	13	7	11	10	9	22	14	19	13	7	35.5	35.5	35.5	55.948	502	502;261	1	328	0	323.31	By MS/MS	By MS/MS	By MS/MS	By MS/MS
D8FT24;E4NKN2;C6TP60	D8FT24;E4NKN2;C6TP60	1;1;1	1;1;1	1;1;1		Pu-RB;Pu-RC	tr|D8FT24|D8FT24_DROME MIP19379p OS=Drosophila melanogaster OX=7227 GN=Pu-RB PE=2 SV=1;tr|E4NKN2|E4NKN2_DROME RH14316p OS=Drosophila melanogaster OX=7227 GN=Pu-RC PE=2 SV=1;tr|C6TP60|C6TP60_DROME RH05939p (Fragment) OS=Drosophila melanogaster OX=7227 GN=Pu	3	1	1	1	1	0	0	0	0	0	0	0	1	0	0	0	0	0	0	0	1	0	0	0	0	0	0	0	11.6	11.6	11.6	20.275	181	181;308;325	1	3	0	7.242	By MS/MS
C6TP70;D3DMY5	C6TP70;D3DMY5	5;3	5;3	5;3		14-3-3epsilon-RA;14-3-3epsilon-RD	tr|C6TP70|C6TP70_DROME MIP08648p OS=Drosophila melanogaster OX=7227 GN=14-3-3epsilon-RA PE=2 SV=1;tr|D3DMY5|D3DMY5_DROME AT09839p (Fragment) OS=Drosophila melanogaster OX=7227 GN=14-3-3epsilon-RD PE=2 SV=1	2	5	5	5	4	4	3	4	2	5	5	5	4	4	3	4	2	5	5	5	4	4	3	4	2	5	5	5	24	24	24	29.798	262	262;259	1	90	0	41.191	By MS/MS	By MS/MS	By MS/MS	By MS/MS
Q7KT11;Q9VIJ0;Q8SZU0;C6TP73	Q7KT11;Q9VIJ0;Q8SZU0;C6TP73	14;14;14;14	14;14;14;14	14;14;14;14		CG9331-RA	tr|Q7KT11|Q7KT11_DROME Uncharacterized protein, isoform B OS=Drosophila melanogaster OX=7227 GN=Dmel\CG9331 PE=1 SV=1;tr|Q9VIJ0|Q9VIJ0_DROME Uncharacterized protein, isoform A OS=Drosophila melanogaster OX=7227 GN=Dmel\CG9331 PE=1 SV=3;tr|Q8SZU0|Q8SZU0_DRO	4	14	14	14	11	12	8	9	6	9	7	4	11	12	8	9	6	9	7	4	11	12	8	9	6	9	7	4	54	54	54	35.712	326	326;364;364;371	1	207	0	244.82	By MS/MS	By MS/MS	By MS/MS	By MS/MS
C7LA75;Q95NM1;Q7JQR9	C7LA75	32;1;1	32;1;1	27;0;0		Hsc70-4-RA	tr|C7LA75|C7LA75_DROME Heat shock protein cognate 4, isoform G OS=Drosophila melanogaster OX=7227 GN=Hsc70-4 PE=1 SV=1	3	32	32	27	23	26	18	15	14	20	23	19	23	26	18	15	14	20	23	19	20	21	13	13	13	16	19	15	43	43	35.8	71.131	651	651;64;73	1	582	0	323.31	By MS/MS	By MS/MS	By MS/MS	By MS/MS
C7LA76;F3YDH1;F3YDI6	C7LA76;F3YDH1;F3YDI6	3;3;3	1;1;1	1;1;1		Hsp70Ba-RA;Hsp70Bbb-RA;Hsp70Ab-RA	tr|C7LA76|C7LA76_DROME LP11008p OS=Drosophila melanogaster OX=7227 GN=Hsp70Ba-RA PE=2 SV=1;tr|F3YDH1|F3YDH1_DROME LP11561p OS=Drosophila melanogaster OX=7227 GN=Hsp70Bbb-RA PE=2 SV=1;tr|F3YDI6|F3YDI6_DROME LP03941p OS=Drosophila melanogaster OX=7227 GN=Hsp	3	3	1	1	2	3	3	1	0	2	3	2	1	1	1	0	0	0	1	0	1	1	1	0	0	0	1	0	6.7	2.5	2.5	70.18	641	641;641;642	1	9	0	9.5043	By MS/MS	By MS/MS	By MS/MS	By matching
H5V888;C8VV04;C7LA80;A0A0B4KFI7;A0A0B4K7L1	H5V888;C8VV04;C7LA80;A0A0B4KFI7;A0A0B4K7L1	11;11;11;10;10	11;11;11;10;10	11;11;11;10;10	ATP-dependent 6-phosphofructokinase	Pfk-RB;Pfk-RC;Pfk	tr|H5V888|H5V888_DROME ATP-dependent 6-phosphofructokinase OS=Drosophila melanogaster OX=7227 GN=Pfk-RB PE=2 SV=1;tr|C8VV04|C8VV04_DROME ATP-dependent 6-phosphofructokinase OS=Drosophila melanogaster OX=7227 GN=Pfk-RB PE=2 SV=1;tr|C7LA80|C7LA80_DROME ATP-d	5	11	11	11	5	7	5	4	4	8	11	5	5	7	5	4	4	8	11	5	5	7	5	4	4	8	11	5	17.8	17.8	17.8	86.647	788	788;788;788;922;950	1	109	0	75.632	By MS/MS	By MS/MS	By MS/MS	By MS/MS
C7LA94	C7LA94	11	11	11			tr|C7LA94|C7LA94_DROME FI05241p OS=Drosophila melanogaster OX=7227 PE=2 SV=1	1	11	11	11	6	3	4	7	4	9	6	5	6	3	4	7	4	9	6	5	6	3	4	7	4	9	6	5	27.6	27.6	27.6	60.808	573	573	1	102	0	181.15	By MS/MS	By MS/MS	By MS/MS	By MS/MS
M9NG50;M9PHG2;C7LAH9;C9QP54	M9NG50;M9PHG2;C7LAH9;C9QP54	2;2;2;2	2;2;2;2	2;2;2;2		Moe;Moe-RA	tr|M9NG50|M9NG50_DROME Moesin, isoform L OS=Drosophila melanogaster OX=7227 GN=Moe PE=1 SV=1;tr|M9PHG2|M9PHG2_DROME Moesin, isoform M OS=Drosophila melanogaster OX=7227 GN=Moe PE=1 SV=1;tr|C7LAH9|C7LAH9_DROME Moesin, isoform K OS=Drosophila melanogaster OX	4	2	2	2	1	2	0	0	0	2	1	0	1	2	0	0	0	2	1	0	1	2	0	0	0	2	1	0	2.9	2.9	2.9	68.14	578	578;584;646;675	1	11	0	3.9915	By MS/MS	By MS/MS
Q9W0E4;Q9GPG3;C8VUZ1;Q8IRH0;Q8IRH1;E8NH92;Q6AWR8	Q9W0E4;Q9GPG3;C8VUZ1;Q8IRH0;Q8IRH1;E8NH92;Q6AWR8	5;5;5;5;5;5;3	5;5;5;5;5;5;3	5;5;5;5;5;5;3		Psa;Psa-RA;Psa-RC	tr|Q9W0E4|Q9W0E4_DROME Aminopeptidase OS=Drosophila melanogaster OX=7227 GN=Psa PE=1 SV=1;tr|Q9GPG3|Q9GPG3_DROME Aminopeptidase OS=Drosophila melanogaster OX=7227 GN=Psa PE=2 SV=1;tr|C8VUZ1|C8VUZ1_DROME Aminopeptidase OS=Drosophila melanogaster OX=7227 GN=	7	5	5	5	2	4	1	2	0	2	2	2	2	4	1	2	0	2	2	2	2	4	1	2	0	2	2	2	7.6	7.6	7.6	99.326	866	866;866;866;1053;1075;1075;548	1	29	0	18.375	By MS/MS	By MS/MS	By MS/MS	By MS/MS
C8VV03	C8VV03	1	1	1		CG1646-RC	tr|C8VV03|C8VV03_DROME RE67017p OS=Drosophila melanogaster OX=7227 GN=CG1646-RC PE=2 SV=1	1	1	1	1	0	0	1	0	1	1	1	0	0	0	1	0	1	1	1	0	0	0	1	0	1	1	1	0	2.3	2.3	2.3	59.553	511	511	1	7	0.0028129	2.3784			By matching
C8VV14;A4V3G1;F3YDA0;Q86NZ4	C8VV14;A4V3G1;F3YDA0	53;50;50;6	53;50;50;6	3;0;3;0	Fructose-bisphosphate aldolase	Ald-RC;Ald;Ald-RI	tr|C8VV14|C8VV14_DROME Fructose-bisphosphate aldolase OS=Drosophila melanogaster OX=7227 GN=Ald1 PE=1 SV=1;tr|A4V3G1|A4V3G1_DROME Fructose-bisphosphate aldolase OS=Drosophila melanogaster OX=7227 GN=Ald1 PE=1 SV=1;tr|F3YDA0|F3YDA0_DROME Fructose-bisphospha	4	53	53	3	47	49	48	46	39	51	51	49	47	49	48	46	39	51	51	49	3	3	3	3	3	3	3	3	82.3	82.3	8.6	39.047	361	361;363;394;77	1	1749	0	323.31	By MS/MS	By MS/MS	By MS/MS	By MS/MS
C8VV33;D3DMH8;C9QP42	C8VV33;D3DMH8;C9QP42	9;9;9	9;9;9	9;9;9		eIF-4a-RD;eIF-4a	tr|C8VV33|C8VV33_DROME AT04852p OS=Drosophila melanogaster OX=7227 GN=eIF-4a-RD PE=2 SV=1;tr|D3DMH8|D3DMH8_DROME RE22480p OS=Drosophila melanogaster OX=7227 GN=eIF-4a-RD PE=2 SV=1;tr|C9QP42|C9QP42_DROME Eukaryotic translation initiation factor 4A, isoform	3	9	9	9	3	5	1	2	3	4	7	3	3	5	1	2	3	4	7	3	3	5	1	2	3	4	7	3	26.2	26.2	26.2	44.292	390	390;403;403	1	77	0	98.533	By MS/MS	By MS/MS	By MS/MS	By MS/MS
X2JJG8;X2JDA5;C8VV58;Q494K4	X2JJG8;X2JDA5;C8VV58;Q494K4	12;12;12;11	12;12;12;11	12;12;12;11	Glutamine synthetase	Gs2;Gs2-RC	tr|X2JJG8|X2JJG8_DROME Glutamine synthetase OS=Drosophila melanogaster OX=7227 GN=Gs2 PE=1 SV=1;tr|X2JDA5|X2JDA5_DROME Glutamine synthetase OS=Drosophila melanogaster OX=7227 GN=Gs2 PE=1 SV=1;tr|C8VV58|C8VV58_DROME Glutamine synthetase (Fragment) OS=Drosop	4	12	12	12	4	4	5	6	4	9	12	5	4	4	5	6	4	9	12	5	4	4	5	6	4	9	12	5	32.2	32.2	32.2	41.304	369	369;373;413;369	1	118	0	213.44	By MS/MS	By MS/MS	By MS/MS	By MS/MS
C9QNW5	C9QNW5	1	1	1		CG30283-RA	tr|C9QNW5|C9QNW5_DROME MIP13684p OS=Drosophila melanogaster OX=7227 GN=CG30283-RA PE=2 SV=1	1	1	1	1	1	1	1	1	1	1	1	1	1	1	1	1	1	1	1	1	1	1	1	1	1	1	1	1	16.8	16.8	16.8	11.187	101	101	1	21	0.0014728	2.6793	By MS/MS	By MS/MS	By MS/MS	By MS/MS
C9QP21;Q15DR8;Q15DG9;Q15DQ2;Q15E02	C9QP21	30;11;11;10;10	30;11;11;10;10	4;4;4;4;4	Carboxylic ester hydrolase	Est-6	tr|C9QP21|C9QP21_DROME Carboxylic ester hydrolase OS=Drosophila melanogaster OX=7227 GN=Est-6 PE=1 SV=1	5	30	30	4	15	22	17	19	16	21	14	11	15	22	17	19	16	21	14	11	0	0	0	4	4	4	0	0	50.7	50.7	4.4	61.124	544	544;143;153;112;153	1	512	0	323.31	By MS/MS	By MS/MS	By MS/MS	By MS/MS
C9QPE7;Q9VM19;B1PH97;B1PHB4;B1PHB3;B1PHB1;B1PHA8;B1PHA7;B1PHA6;B1PHA3;B1PHA2;B1PHB9;B1PHB6;B1PH95;B1PH93;B1PH92;B1PH91;B1PH90;B1PH76;B1PH63;B1PH60;B1PH59;B1PH96	C9QPE7;Q9VM19;B1PH97;B1PHB4;B1PHB3;B1PHB1;B1PHA8;B1PHA7;B1PHA6;B1PHA3;B1PHA2;B1PHB9;B1PHB6;B1PH95;B1PH93;B1PH92;B1PH91;B1PH90;B1PH76;B1PH63;B1PH60;B1PH59;B1PH96	2;2;1;1;1;1;1;1;1;1;1;1;1;1;1;1;1;1;1;1;1;1;1	2;2;1;1;1;1;1;1;1;1;1;1;1;1;1;1;1;1;1;1;1;1;1	2;2;1;1;1;1;1;1;1;1;1;1;1;1;1;1;1;1;1;1;1;1;1	Trehalose 6-phosphate phosphatase	CG5171-RC;CG5171	tr|C9QPE7|C9QPE7_DROME Trehalose 6-phosphate phosphatase OS=Drosophila melanogaster OX=7227 GN=CG5171-RC PE=1 SV=1;tr|Q9VM19|Q9VM19_DROME Trehalose 6-phosphate phosphatase OS=Drosophila melanogaster OX=7227 GN=Dmel\CG5171 PE=1 SV=1;tr|B1PH97|B1PH97_DROME T	23	2	2	2	1	1	0	0	0	0	2	0	1	1	0	0	0	0	2	0	1	1	0	0	0	0	2	0	6.1	6.1	6.1	33.278	296	296;273;154;154;154;154;154;154;154;154;154;154;154;154;154;154;154;154;154;154;154;154;154	1	7	0.0015949	3.6213	By matching	By MS/MS
CON__ENSEMBL:ENSBTAP00000025008	CON__ENSEMBL:ENSBTAP00000025008	3	1	1				1	3	1	1	3	1	1	2	1	2	2	2	1	0	0	0	0	0	0	1	1	0	0	0	0	0	0	1	5.8	3.7	3.7	59.299	536	536	1	4	0.0015221	3.0335	By MS/MS	By matching	By matching	By matching
CON__P00761	CON__P00761	2	2	2				1	2	2	2	2	2	2	2	2	2	2	2	2	2	2	2	2	2	2	2	2	2	2	2	2	2	2	2	12.1	12.1	12.1	24.409	231	231	1	49	0	34.119	By MS/MS	By MS/MS	By MS/MS	By MS/MS
CON__Q3MHH8	CON__Q3MHH8	1	1	1				1	1	1	1	1	1	1	0	1	0	1	1	1	1	1	0	1	0	1	1	1	1	1	0	1	0	1	1	2	2	2	57.407	511	511	1	12	0	32.794	By MS/MS	By MS/MS	By MS/MS
Q7KUW2;Q9VWV5;D0IQG9;Q7K571;Q9VWV2;Q9VWV4	Q7KUW2;Q9VWV5;D0IQG9;Q7K571;Q9VWV2;Q9VWV4	2;2;2;1;1;1	2;2;2;1;1;1	2;2;2;1;1;1		CG32549-RF;CG32549-RA;CG6247;CG32549-RE	tr|Q7KUW2|Q7KUW2_DROME RH50433p OS=Drosophila melanogaster OX=7227 GN=Dmel\CG32549 PE=1 SV=1;tr|Q9VWV5|Q9VWV5_DROME Uncharacterized protein, isoform G OS=Drosophila melanogaster OX=7227 GN=CG6247 PE=1 SV=3;tr|D0IQG9|D0IQG9_DROME GM12308p OS=Drosophila mela	6	2	2	2	0	1	0	0	1	0	0	0	0	1	0	0	1	0	0	0	0	1	0	0	1	0	0	0	5.4	5.4	5.4	69.769	612	612;709;715;508;581;630	1	2	0.0015291	3.0987		By MS/MS
D0IQI7	D0IQI7	2	2	2		Ppn-RC	tr|D0IQI7|D0IQI7_DROME GH25513p (Fragment) OS=Drosophila melanogaster OX=7227 GN=Ppn-RC PE=2 SV=1	1	2	2	2	2	2	1	1	1	2	2	1	2	2	1	1	1	2	2	1	2	2	1	1	1	2	2	1	4.3	4.3	4.3	94.798	864	864	1	26	0	19.698	By MS/MS	By MS/MS	By MS/MS	By MS/MS
M9NDW2;Q76NQ9;Q6NP70;Q961Q7;Q9VY76;Q76NR0;D0IQK3;X2JFA0;M9MS55;X2JEY5	M9NDW2;Q76NQ9;Q6NP70;Q961Q7;Q9VY76;Q76NR0;D0IQK3;X2JFA0;M9MS55;X2JEY5	1;1;1;1;1;1;1;1;1;1	1;1;1;1;1;1;1;1;1;1	1;1;1;1;1;1;1;1;1;1		AMPdeam;CG32626;AMPdeam-RJ	tr|M9NDW2|M9NDW2_DROME AMP deaminase, isoform I OS=Drosophila melanogaster OX=7227 GN=AMPdeam PE=1 SV=1;tr|Q76NQ9|Q76NQ9_DROME AMP deaminase OS=Drosophila melanogaster OX=7227 GN=AMPdeam PE=1 SV=2;tr|Q6NP70|Q6NP70_DROME RE05438p OS=Drosophila melanogaster	10	1	1	1	0	0	0	1	0	1	1	0	0	0	0	1	0	1	1	0	0	0	0	1	0	1	1	0	7	7	7	29.073	258	258;649;665;707;771;774;777;786;789;798	1	5	0.0015748	3.5063				By matching
E1NZE3;Q7K2X5;D0Z756	E1NZE3;Q7K2X5;D0Z756	2;2;2	2;2;2	2;2;2		CG14762-RA	tr|E1NZE3|E1NZE3_DROME RT10125p (Fragment) OS=Drosophila melanogaster OX=7227 GN=CG14762-RA PE=2 SV=1;tr|Q7K2X5|Q7K2X5_DROME GH01839p OS=Drosophila melanogaster OX=7227 GN=CT34565 PE=1 SV=1;tr|D0Z756|D0Z756_DROME MIP14966p OS=Drosophila melanogaster OX=722	3	2	2	2	2	0	0	0	0	1	1	0	2	0	0	0	0	1	1	0	2	0	0	0	0	1	1	0	7.5	7.5	7.5	49.502	440	440;470;498	1	9	0	5.9701	By MS/MS
D1FYR1;D1FYI8;D1FYH5	D1FYR1;D1FYI8;D1FYH5	1;1;1	1;1;1	1;1;1		Obp99a	tr|D1FYR1|D1FYR1_DROME Odorant-binding protein 99a OS=Drosophila melanogaster OX=7227 GN=Obp99a PE=4 SV=1;tr|D1FYI8|D1FYI8_DROME Odorant-binding protein 99a OS=Drosophila melanogaster OX=7227 GN=Obp99a PE=4 SV=1;tr|D1FYH5|D1FYH5_DROME Odorant-binding prote	3	1	1	1	1	1	1	0	0	0	1	0	1	1	1	0	0	0	1	0	1	1	1	0	0	0	1	0	10.6	10.6	10.6	16.009	142	142;142;142	1	18	0	323.31	By MS/MS	By MS/MS	By MS/MS
D1FYW7;D1FYT5;D1FYU3;D1FYT3	D1FYW7;D1FYT5;D1FYU3;D1FYT3	13;13;12;12	13;13;12;12	13;13;12;12		Obp99b	tr|D1FYW7|D1FYW7_DROME Odorant-binding protein 99b OS=Drosophila melanogaster OX=7227 GN=Obp99b PE=4 SV=1;tr|D1FYT5|D1FYT5_DROME Odorant-binding protein 99b OS=Drosophila melanogaster OX=7227 GN=Obp99b PE=4 SV=1;tr|D1FYU3|D1FYU3_DROME Odorant-binding prote	4	13	13	13	12	10	8	5	5	6	7	4	12	10	8	5	5	6	7	4	12	10	8	5	5	6	7	4	69.8	69.8	69.8	17.16	149	149;149;149;149	1	215	0	323.31	By MS/MS	By MS/MS	By MS/MS	By MS/MS
D1Z366	D1Z366	1	1	1		Dup99B-RA	tr|D1Z366|D1Z366_DROME GEO11791p1 OS=Drosophila melanogaster OX=7227 GN=Dup99B-RA PE=2 SV=1	1	1	1	1	1	1	1	1	1	1	1	1	1	1	1	1	1	1	1	1	1	1	1	1	1	1	1	1	18.5	18.5	18.5	6.2453	54	54	1	24	0	16.78	By MS/MS	By MS/MS	By MS/MS	By MS/MS
M9PD27;D1Z373;M9PFR9	M9PD27;D1Z373;M9PFR9	2;2;1	2;2;1	2;2;1		eRF1;eRF1-RC	tr|M9PD27|M9PD27_DROME Eukaryotic translation release factor 1, isoform H OS=Drosophila melanogaster OX=7227 GN=eRF1 PE=1 SV=1;tr|D1Z373|D1Z373_DROME LD01551p OS=Drosophila melanogaster OX=7227 GN=eRF1-RC PE=2 SV=1;tr|M9PFR9|M9PFR9_DROME Eukaryotic transla	3	2	2	2	0	1	1	0	0	1	1	0	0	1	1	0	0	1	1	0	0	1	1	0	0	1	1	0	5.7	5.7	5.7	48.991	437	437;438;447	1	8	0	4.2339		By MS/MS	By matching
D1Z3A1	D1Z3A1	1	1	1		RpL28	tr|D1Z3A1|D1Z3A1_DROME MIP15344p OS=Drosophila melanogaster OX=7227 GN=RpL28 PE=1 SV=1	1	1	1	1	1	1	1	0	0	0	0	0	1	1	1	0	0	0	0	0	1	1	1	0	0	0	0	0	8.3	8.3	8.3	16.029	144	144	1	5	0	7.7227	By MS/MS	By MS/MS	By MS/MS
Q9XYZ9;D2NUG2	Q9XYZ9;D2NUG2	7;7	7;7	7;7		GstE12;CG16936-RA	tr|Q9XYZ9|Q9XYZ9_DROME Glutathione S transferase E12, isoform A OS=Drosophila melanogaster OX=7227 GN=GstE12 PE=1 SV=1;tr|D2NUG2|D2NUG2_DROME MIP15314p OS=Drosophila melanogaster OX=7227 GN=CG16936-RA PE=2 SV=1	2	7	7	7	3	5	1	4	2	3	3	1	3	5	1	4	2	3	3	1	3	5	1	4	2	3	3	1	32.7	32.7	32.7	25.177	223	223;240	1	51	0	58.482	By MS/MS	By MS/MS	By MS/MS	By MS/MS
Q9VBG7;D2NUI1	Q9VBG7;D2NUI1	1;1	1;1	1;1		CG31086-RA	tr|Q9VBG7|Q9VBG7_DROME Uncharacterized protein, isoform A OS=Drosophila melanogaster OX=7227 GN=CG14558 PE=1 SV=2;tr|D2NUI1|D2NUI1_DROME TA01985p (Fragment) OS=Drosophila melanogaster OX=7227 GN=CG31086-RA PE=2 SV=1	2	1	1	1	1	0	0	0	0	0	1	1	1	0	0	0	0	0	1	1	1	0	0	0	0	0	1	1	9.5	9.5	9.5	16.22	148	148;156	1	3	0	10.746	By MS/MS
D2NUK5;A0A0B4LGI9;H0RNI8;H9XQA9	D2NUK5;A0A0B4LGI9;H0RNI8;H9XQA9	3;2;2;2	3;2;2;2	3;2;2;2		CG3760-RB;CG3760-RA	tr|D2NUK5|D2NUK5_DROME IP16103p OS=Drosophila melanogaster OX=7227 GN=CG3760-RB PE=2 SV=1;tr|A0A0B4LGI9|A0A0B4LGI9_DROME Uncharacterized protein, isoform D OS=Drosophila melanogaster OX=7227 GN=anon-EST:fe2C9 PE=1 SV=1;tr|H0RNI8|H0RNI8_DROME FI17821p1 OS=D	4	3	3	3	1	1	2	1	0	3	2	2	1	1	2	1	0	3	2	2	1	1	2	1	0	3	2	2	17.4	17.4	17.4	28.951	265	265;264;265;271	1	24	0	7.6072	By MS/MS	By MS/MS	By MS/MS	By MS/MS
D3DMM4;Q86B97;Q9VGE9;Q86B96;E6PBY2;Q86B95;E8NH85;Q9VGF0;O61457;Q86B94;E8NH93;E8NH73	D3DMM4;Q86B97;Q9VGE9;Q86B96;E6PBY2;Q86B95;E8NH85;Q9VGF0;O61457;Q86B94;E8NH93;E8NH73	4;4;4;4;4;4;4;4;4;4;4;4	4;4;4;4;4;4;4;4;4;4;4;4	4;4;4;4;4;4;4;4;4;4;4;4		mfas-RJ;mfas;mfas-RO;mfas-RG;mfas-RK	tr|D3DMM4|D3DMM4_DROME MIP15217p OS=Drosophila melanogaster OX=7227 GN=mfas PE=1 SV=1;tr|Q86B97|Q86B97_DROME Midline fasciclin, isoform H OS=Drosophila melanogaster OX=7227 GN=mfas PE=1 SV=1;tr|Q9VGE9|Q9VGE9_DROME GH11519p OS=Drosophila melanogaster OX=722	12	4	4	4	1	1	1	3	1	2	2	1	1	1	1	3	1	2	2	1	1	1	1	3	1	2	2	1	7	7	7	88.414	796	796;815;816;839;839;840;840;881;881;905;905;916	1	27	0	17.635	By MS/MS	By MS/MS	By matching	By MS/MS
D3PFG8;A0A1B2AJT6	D3PFG8	3;1	3;1	3;1		LysB	tr|D3PFG8|D3PFG8_DROME Lysozyme B, isoform B OS=Drosophila melanogaster OX=7227 GN=LysB PE=2 SV=1	2	3	3	3	2	3	2	2	2	2	2	2	2	3	2	2	2	2	2	2	2	3	2	2	2	2	2	2	35	35	35	15.611	140	140;142	1	51	0	35.354	By MS/MS	By MS/MS	By MS/MS	By MS/MS
D4G7B1	D4G7B1	5	5	5		Idgf2	tr|D4G7B1|D4G7B1_DROME Imaginal disc growth factor 2, isoform B OS=Drosophila melanogaster OX=7227 GN=Idgf2 PE=1 SV=1	1	5	5	5	5	2	1	3	2	3	1	0	5	2	1	3	2	3	1	0	5	2	1	3	2	3	1	0	26.4	26.4	26.4	41.136	368	368	1	32	0	40.231	By MS/MS	By matching	By MS/MS	By MS/MS
D5A7M1	D5A7M1	14	14	14		PebIII-RA	tr|D5A7M1|D5A7M1_DROME Ejaculatory bulb protein III, isoform B OS=Drosophila melanogaster OX=7227 GN=EbpIII PE=1 SV=1	1	14	14	14	9	11	12	9	8	11	9	6	9	11	12	9	8	11	9	6	9	11	12	9	8	11	9	6	65.1	65.1	65.1	14.54	126	126	1	331	0	323.31	By MS/MS	By MS/MS	By MS/MS	By MS/MS
D5AEK2	D5AEK2	24	4	4			tr|D5AEK2|D5AEK2_DROME MIP20669p OS=Drosophila melanogaster OX=7227 PE=2 SV=1	1	24	4	4	14	16	14	19	20	21	15	16	0	0	0	3	4	3	1	4	0	0	0	3	4	3	1	4	96	13.9	13.9	22.114	201	201	1	54	0	125.3	By matching	By matching	By matching	By MS/MS
Q8IRS7;O97428;D5AEL7	Q8IRS7;O97428;D5AEL7	5;5;5	5;5;5	5;5;5		cib	tr|Q8IRS7|Q8IRS7_DROME Ciboulot, isoform C OS=Drosophila melanogaster OX=7227 GN=cib PE=1 SV=1;tr|O97428|O97428_DROME Ciboulot, isoform A OS=Drosophila melanogaster OX=7227 GN=cib PE=1 SV=1;tr|D5AEL7|D5AEL7_DROME MIP21378p OS=Drosophila melanogaster OX=722	3	5	5	5	4	4	4	3	3	3	3	5	4	4	4	3	3	3	3	5	4	4	4	3	3	3	3	5	44.3	44.3	44.3	10.818	97	97;129;129	1	86	0	75.54	By MS/MS	By MS/MS	By MS/MS	By MS/MS
D5AEP6	D5AEP6	2	2	2	Annexin	AnnX-RA	tr|D5AEP6|D5AEP6_DROME RT07313p OS=Drosophila melanogaster OX=7227 GN=AnnX-RA PE=2 SV=1	1	2	2	2	0	0	1	1	0	1	2	0	0	0	1	1	0	1	2	0	0	0	1	1	0	1	2	0	23	23	23	13.637	122	122	1	7	0	4.4475			By matching	By matching
Q2PDQ6;D5SHP5	Q2PDQ6;D5SHP5	1;1	1;1	1;1		CG42822-RA	tr|Q2PDQ6|Q2PDQ6_DROME Uncharacterized protein OS=Drosophila melanogaster OX=7227 GN=CG34035 PE=4 SV=2;tr|D5SHP5|D5SHP5_DROME RT08037p1 OS=Drosophila melanogaster OX=7227 GN=CG42822-RA PE=2 SV=2	2	1	1	1	1	1	1	1	0	1	1	1	1	1	1	1	0	1	1	1	1	1	1	1	0	1	1	1	12.5	12.5	12.5	12.273	112	112;112	1	40	0	49.936	By MS/MS	By MS/MS	By MS/MS	By MS/MS
Q7KUB5;D6W4L4;E1JI76;Q058U1;Q95TZ7	Q7KUB5;D6W4L4;E1JI76;Q058U1;Q95TZ7	1;1;1;1;1	1;1;1;1;1	1;1;1;1;1		Zasp66;CG6416-RB	tr|Q7KUB5|Q7KUB5_DROME Z band alternatively spliced PDZ-motif protein 66, isoform B OS=Drosophila melanogaster OX=7227 GN=Zasp66 PE=1 SV=1;tr|D6W4L4|D6W4L4_DROME MIP21713p OS=Drosophila melanogaster OX=7227 GN=CG6416-RB PE=2 SV=1;tr|E1JI76|E1JI76_DROME Z b	5	1	1	1	1	1	1	1	1	1	1	1	1	1	1	1	1	1	1	1	1	1	1	1	1	1	1	1	5	5	5	33.022	298	298;315;322;378;402	1	24	0	36.589	By MS/MS	By MS/MS	By MS/MS	By MS/MS
F1D8H2;D9HRV8;D9HRV1;Q9NDS6;Q9VFG5;D9HRZ7;D9HRY4;D9HRX4;D9HRW9;D9HRZ9;D9HRW5;D9HRW2;D9HRV5;F1D8G9;D9HRV4;D9HRV3;D9HRW7;F1D8F7;F1D8F9;F1D8G2;F1D8G4;F1D8G6;F1D8G7;H8F4T3;D9HS27	F1D8H2;D9HRV8;D9HRV1;Q9NDS6;Q9VFG5;D9HRZ7;D9HRY4;D9HRX4;D9HRW9;D9HRZ9;D9HRW5;D9HRW2;D9HRV5;F1D8G9;D9HRV4;D9HRV3;D9HRW7;F1D8F7;F1D8F9;F1D8G2;F1D8G4;F1D8G6;F1D8G7;H8F4T3;D9HS27	2;2;2;2;2;2;2;2;2;2;2;2;2;2;2;2;2;2;2;2;2;2;2;2;1	2;2;2;2;2;2;2;2;2;2;2;2;2;2;2;2;2;2;2;2;2;2;2;2;1	2;2;2;2;2;2;2;2;2;2;2;2;2;2;2;2;2;2;2;2;2;2;2;2;1		smp-30;Smp-30;smp-30-RB	tr|F1D8H2|F1D8H2_DROME Senescence marker protein-30 (Fragment) OS=Drosophila melanogaster OX=7227 GN=smp-30 PE=4 SV=1;tr|D9HRV8|D9HRV8_DROME Smp-30 protein OS=Drosophila melanogaster OX=7227 GN=Smp-30 PE=4 SV=1;tr|D9HRV1|D9HRV1_DROME Smp-30 protein OS=Dros	25	2	2	2	1	2	0	1	1	1	2	1	1	2	0	1	1	1	2	1	1	2	0	1	1	1	2	1	8.7	8.7	8.7	31.634	286	286;303;303;303;303;303;303;303;303;303;303;303;303;286;303;303;303;286;286;286;286;286;286;306;303	1	15	0	18.796	By MS/MS	By MS/MS		By MS/MS
M9ZYW3;D9PTS4	M9ZYW3;D9PTS4	1;1	1;1	1;1	Mitogen-activated protein kinase	rl-RE;rl-RB	tr|M9ZYW3|M9ZYW3_DROME Mitogen-activated protein kinase OS=Drosophila melanogaster OX=7227 GN=rl-RE PE=2 SV=2;tr|D9PTS4|D9PTS4_DROME Mitogen-activated protein kinase (Fragment) OS=Drosophila melanogaster OX=7227 GN=rl-RB PE=2 SV=1	2	1	1	1	0	1	0	0	0	0	1	0	0	1	0	0	0	0	1	0	0	1	0	0	0	0	1	0	3.7	3.7	3.7	46.806	407	407;408	1	3	0.0015152	3.0141		By matching
E1JGN9	E1JGN9	1	1	1		exu	tr|E1JGN9|E1JGN9_DROME AT02443p OS=Drosophila melanogaster OX=7227 GN=exu PE=1 SV=1	1	1	1	1	1	1	1	1	1	1	1	1	1	1	1	1	1	1	1	1	1	1	1	1	1	1	1	1	1.9	1.9	1.9	57.974	532	532	1	21	0	10.562	By MS/MS	By MS/MS	By MS/MS	By MS/MS
E1JGZ9	E1JGZ9	3	3	3	Proteasome subunit alpha type		tr|E1JGZ9|E1JGZ9_DROME Proteasome subunit alpha type OS=Drosophila melanogaster OX=7227 GN=Dmel\CG30382 PE=1 SV=1	1	3	3	3	0	1	0	2	0	1	3	0	0	1	0	2	0	1	3	0	0	1	0	2	0	1	3	0	12.7	12.7	12.7	27.162	244	244	1	9	0	4.5976		By matching		By MS/MS
Q95UA0;E1JH67;Q6NNX8;Q95U98;Q95NP8;Q95U99;Q95UA1;A7LFL7;Q95U97	Q95UA0;E1JH67;Q6NNX8;Q95U98;Q95NP8;Q95U99;Q95UA1;A7LFL7	4;4;4;3;3;3;2;2;1	4;4;4;3;3;3;2;2;1	4;4;4;3;3;3;2;2;1		AttA;AttB;attA	tr|Q95UA0|Q95UA0_DROME Attacin A (Fragment) OS=Drosophila melanogaster OX=7227 GN=AttA PE=4 SV=1;tr|E1JH67|E1JH67_DROME Attacin-B, isoform B OS=Drosophila melanogaster OX=7227 GN=AttB PE=4 SV=1;tr|Q6NNX8|Q6NNX8_DROME GH04030p (Fragment) OS=Drosophila melan	9	4	4	4	2	2	4	2	3	3	2	1	2	2	4	2	3	3	2	1	2	2	4	2	3	3	2	1	34.9	34.9	34.9	21.562	209	209;218;224;206;206;209;206;221;206	1	43	0	53.605	By MS/MS	By MS/MS	By MS/MS	By MS/MS
E1JHR5	E1JHR5	23	23	23		Eno	tr|E1JHR5|E1JHR5_DROME Enolase, isoform F OS=Drosophila melanogaster OX=7227 GN=Eno PE=1 SV=1	1	23	23	23	12	16	11	10	6	14	22	10	12	16	11	10	6	14	22	10	12	16	11	10	6	14	22	10	54.3	54.3	54.3	46.662	433	433	1	312	0	323.31	By MS/MS	By MS/MS	By MS/MS	By MS/MS
E1JHS4;F2FB66	E1JHS4;F2FB66	2;2	2;2	2;2		CG42464-RA	tr|E1JHS4|E1JHS4_DROME Uncharacterized protein OS=Drosophila melanogaster OX=7227 GN=Dmel\CG42464 PE=4 SV=1;tr|F2FB66|F2FB66_DROME MIP16568p (Fragment) OS=Drosophila melanogaster OX=7227 GN=CG42464-RA PE=2 SV=1	2	2	2	2	2	2	2	0	0	1	2	1	2	2	2	0	0	1	2	1	2	2	2	0	0	1	2	1	16.1	16.1	16.1	9.829	87	87;96	1	35	0	63.291	By MS/MS	By MS/MS	By MS/MS
E1JI91;E8NH18;Q9VSW1	E1JI91;E8NH18;Q9VSW1	28;28;28	1;1;1	1;1;1		UGP;UGP-RE	tr|E1JI91|E1JI91_DROME UTP--glucose-1-phosphate uridylyltransferase OS=Drosophila melanogaster OX=7227 GN=UGP PE=1 SV=1;tr|E8NH18|E8NH18_DROME UTP--glucose-1-phosphate uridylyltransferase OS=Drosophila melanogaster OX=7227 GN=UGP-RE PE=2 SV=1;tr|Q9VSW1|Q9V	3	28	1	1	15	23	14	21	13	22	21	16	1	1	1	1	1	1	1	1	1	1	1	1	1	1	1	1	62.2	2.5	2.5	58.509	518	518;518;520	1	43	0	18.214	By MS/MS	By MS/MS	By MS/MS	By MS/MS
E1JIJ5	E1JIJ5	17	17	17		Vha55	tr|E1JIJ5|E1JIJ5_DROME Vacuolar H[+]-ATPase 55kD subunit, isoform C OS=Drosophila melanogaster OX=7227 GN=Vha55 PE=1 SV=1	1	17	17	17	9	12	8	11	6	12	15	11	9	12	8	11	6	12	15	11	9	12	8	11	6	12	15	11	39.6	39.6	39.6	54.549	490	490	1	219	0	170.87	By MS/MS	By MS/MS	By MS/MS	By MS/MS
E1JIT4	E1JIT4	1	1	1			tr|E1JIT4|E1JIT4_DROME Prefoldin 5, isoform B OS=Drosophila melanogaster OX=7227 GN=Pfdn5 PE=1 SV=1	1	1	1	1	0	0	1	0	0	1	0	1	0	0	1	0	0	1	0	1	0	0	1	0	0	1	0	1	10.1	10.1	10.1	19.077	168	168	1	4	0.0015244	3.0363			By MS/MS
E1JJ04;Q9VAV5;Q6NN83;A0A0B4KI48	E1JJ04;Q9VAV5;Q6NN83;A0A0B4KI48	2;2;1;1	2;2;1;1	2;2;1;1		Dhc98D	tr|E1JJ04|E1JJ04_DROME Dynein heavy chain at 89D, isoform C OS=Drosophila melanogaster OX=7227 GN=Dhc98D PE=4 SV=1;tr|Q9VAV5|Q9VAV5_DROME Dynein heavy chain at 89D, isoform B OS=Drosophila melanogaster OX=7227 GN=Dhc98D PE=4 SV=3;tr|Q6NN83|Q6NN83_DROME AT1	4	2	2	2	0	0	1	0	0	0	2	1	0	0	1	0	0	0	2	1	0	0	1	0	0	0	2	1	0.5	0.5	0.5	580.45	5073	5073;5080;1887;4445	1	4	0.002849	2.4519			By MS/MS
E1JJM9	E1JJM9	1	1	1		RpS15Aa	tr|E1JJM9|E1JJM9_DROME GEO07866p1 OS=Drosophila melanogaster OX=7227 GN=RpS15Aa PE=1 SV=1	1	1	1	1	1	0	0	1	0	1	1	0	1	0	0	1	0	1	1	0	1	0	0	1	0	1	1	0	14.6	14.6	14.6	14.771	130	130	1	7	0	4.6541	By matching			By MS/MS
Q8MZ73;Q9VH79;Q9V405;E1UIA5	Q8MZ73;Q9VH79;Q9V405;E1UIA5	1;1;1;1	1;1;1;1	1;1;1;1		Rpt3R;Rpt3;CG16916	tr|Q8MZ73|Q8MZ73_DROME AT28212p OS=Drosophila melanogaster OX=7227 GN=Rpt3R PE=2 SV=1;tr|Q9VH79|Q9VH79_DROME RE01104p OS=Drosophila melanogaster OX=7227 GN=Rpt3R PE=2 SV=2;tr|Q9V405|Q9V405_DROME 26S proteasome regulatory complex subunit p48A OS=Drosophila	4	1	1	1	0	1	0	0	0	1	1	0	0	1	0	0	0	1	1	0	0	1	0	0	0	1	1	0	5.2	5.2	5.2	29.895	270	270;405;413;413	1	6	0.0096552	2.2168		By matching
Q9VWM0;E2DAI3;E2DAF1;E2DA90;E2D9Z7;Q8MQY5;H0RNH6	Q9VWM0;E2DAI3;E2DAF1;E2DA90;E2D9Z7;Q8MQY5;H0RNH6	1;1;1;1;1;1;1	1;1;1;1;1;1;1	1;1;1;1;1;1;1		Obp18a;Obp18a-RA	tr|Q9VWM0|Q9VWM0_DROME GEO02492p1 OS=Drosophila melanogaster OX=7227 GN=Obp18a PE=2 SV=2;tr|E2DAI3|E2DAI3_DROME Odorant binding protein 18a OS=Drosophila melanogaster OX=7227 GN=Obp18a PE=4 SV=1;tr|E2DAF1|E2DAF1_DROME Odorant binding protein 18a OS=Drosoph	7	1	1	1	0	0	1	0	0	1	1	1	0	0	1	0	0	1	1	1	0	0	1	0	0	1	1	1	13.3	13.3	13.3	14.072	128	128;128;128;128;128;136;136	1	6	0	5.0928			By MS/MS
E2DCU1;E2DCT2;E2DCS0;E2DCD9;E2DCD5;E2DCD4	E2DCU1;E2DCT2;E2DCS0;E2DCD9;E2DCD5;E2DCD4	2;2;2;2;2;2	2;2;2;2;2;2	2;2;2;2;2;2		Obp19d	tr|E2DCU1|E2DCU1_DROME Odorant binding protein 19d OS=Drosophila melanogaster OX=7227 GN=Obp19d PE=4 SV=1;tr|E2DCT2|E2DCT2_DROME Odorant binding protein 19d OS=Drosophila melanogaster OX=7227 GN=Obp19d PE=4 SV=1;tr|E2DCS0|E2DCS0_DROME Odorant binding prote	6	2	2	2	0	1	0	1	2	2	2	1	0	1	0	1	2	2	2	1	0	1	0	1	2	2	2	1	12.7	12.7	12.7	16.786	150	150;150;150;150;150;150	1	16	0	6.4101		By MS/MS		By MS/MS
E2QCF1;A0A0B4LFH8;Q7KN85;Q6AWP8;Q7JNC6	E2QCF1;A0A0B4LFH8;Q7KN85;Q6AWP8	25;24;24;22;6	25;24;24;22;6	25;24;24;22;6		ATPCL	tr|E2QCF1|E2QCF1_DROME ATP-citrate synthase OS=Drosophila melanogaster OX=7227 GN=ATPCL PE=1 SV=1;tr|A0A0B4LFH8|A0A0B4LFH8_DROME ATP-citrate synthase OS=Drosophila melanogaster OX=7227 GN=ATPCL PE=1 SV=1;tr|Q7KN85|Q7KN85_DROME ATP-citrate synthase OS=Droso	5	25	25	25	13	11	9	12	6	12	17	9	13	11	9	12	6	12	17	9	13	11	9	12	6	12	17	9	27.4	27.4	27.4	119.75	1095	1095;1096;1112;1112;391	1	286	0	323.31	By MS/MS	By MS/MS	By MS/MS	By MS/MS
E2QCL8	E2QCL8	1	1	1		Phm	tr|E2QCL8|E2QCL8_DROME Peptidylglycine-alpha-hydroxylating monooxygenase, isoform B OS=Drosophila melanogaster OX=7227 GN=Phm PE=1 SV=1	1	1	1	1	1	1	1	1	1	1	1	1	1	1	1	1	1	1	1	1	1	1	1	1	1	1	1	1	3.8	3.8	3.8	40.563	365	365	1	22	0	11.244	By MS/MS	By matching	By MS/MS	By MS/MS
E2QCS7;Q3HKQ4;Q1WWD7;C0PUX3	E2QCS7	19;7;6;3	19;7;6;3	19;7;6;3			tr|E2QCS7|E2QCS7_DROME Uncharacterized protein OS=Drosophila melanogaster OX=7227 GN=anon-SAGE:Wang-018 PE=1 SV=1	4	19	19	19	13	18	11	11	8	15	15	10	13	18	11	11	8	15	15	10	13	18	11	11	8	15	15	10	13.1	13.1	13.1	120.55	1087	1087;412;318;449	1	303	0	323.31	By MS/MS	By MS/MS	By MS/MS	By MS/MS
E2QD63;Q8MSG4	E2QD63	8;1	8;1	8;1		HIP-R	tr|E2QD63|E2QD63_DROME Hsc/Hsp70-interacting protein related, isoform B OS=Drosophila melanogaster OX=7227 GN=HIP-R PE=4 SV=1	2	8	8	8	4	4	1	4	1	2	4	6	4	4	1	4	1	2	4	6	4	4	1	4	1	2	4	6	24.7	24.7	24.7	41.036	377	377;60	1	73	0	54.531	By MS/MS	By MS/MS	By MS/MS	By MS/MS
E2QD65	E2QD65	5	5	5		RpS19a	tr|E2QD65|E2QD65_DROME Ribosomal protein S19a, isoform C OS=Drosophila melanogaster OX=7227 GN=RpS19a PE=1 SV=1	1	5	5	5	2	1	1	1	0	2	2	0	2	1	1	1	0	2	2	0	2	1	1	1	0	2	2	0	36.5	36.5	36.5	17.291	156	156	1	15	0	13.071	By MS/MS	By MS/MS	By matching	By MS/MS
Q4V3K7;E3W2F5;E3W289;E3W287	Q4V3K7;E3W2F5;E3W289;E3W287	1;1;1;1	1;1;1;1	1;1;1;1		Acp70A	tr|Q4V3K7|Q4V3K7_DROME IP02110p (Fragment) OS=Drosophila melanogaster OX=7227 GN=Acp70A PE=2 SV=1;tr|E3W2F5|E3W2F5_DROME Sex peptide OS=Drosophila melanogaster OX=7227 GN=Acp70A PE=4 SV=1;tr|E3W289|E3W289_DROME Sex peptide OS=Drosophila melanogaster OX=722	4	1	1	1	0	1	0	0	1	1	1	0	0	1	0	0	1	1	1	0	0	1	0	0	1	1	1	0	21.2	21.2	21.2	6.0011	52	52;55;55;55	1	9	0	7.221		By MS/MS
E4NKJ3	E4NKJ3	1	1	1		wupA	tr|E4NKJ3|E4NKJ3_DROME GH04081p OS=Drosophila melanogaster OX=7227 GN=wupA PE=1 SV=1	1	1	1	1	0	0	1	0	0	0	0	0	0	0	1	0	0	0	0	0	0	0	1	0	0	0	0	0	7.7	7.7	7.7	29.109	260	260	1	2	0.0015552	3.2721			By MS/MS
E4NKJ7	E4NKJ7	7	1	1		CG2852-RA	tr|E4NKJ7|E4NKJ7_DROME Peptidyl-prolyl cis-trans isomerase OS=Drosophila melanogaster OX=7227 GN=CG2852-RA PE=2 SV=1	1	7	1	1	6	6	6	4	3	5	5	4	1	1	1	1	1	1	1	1	1	1	1	1	1	1	1	1	70	13.3	13.3	12.962	120	120	1	37	0	5.9417	By MS/MS	By MS/MS	By MS/MS	By MS/MS
M9PEA6;E4NKJ9;A2VEP1	M9PEA6;E4NKJ9;A2VEP1	4;4;2	4;4;2	4;4;2	40S ribosomal protein S21	RpS21;oho23B-RE	tr|M9PEA6|M9PEA6_DROME 40S ribosomal protein S21 OS=Drosophila melanogaster OX=7227 GN=RpS21 PE=1 SV=1;tr|E4NKJ9|E4NKJ9_DROME GM24606p (Fragment) OS=Drosophila melanogaster OX=7227 GN=oho23B-RE PE=2 SV=1;tr|A2VEP1|A2VEP1_DROME IP18075p (Fragment) OS=Drosop	3	4	4	4	1	1	3	1	1	4	4	2	1	1	3	1	1	4	4	2	1	1	3	1	1	4	4	2	32.5	32.5	32.5	9.1672	83	83;98;158	1	56	0	34.75	By MS/MS	By MS/MS	By MS/MS	By MS/MS
Q9VGA0;E4NKK7	Q9VGA0;E4NKK7	2;2	2;2	2;2		GstD9;GstD9-RA	tr|Q9VGA0|Q9VGA0_DROME Glutathione S transferase D9, isoform A OS=Drosophila melanogaster OX=7227 GN=GstD9 PE=1 SV=1;tr|E4NKK7|E4NKK7_DROME AT21115p (Fragment) OS=Drosophila melanogaster OX=7227 GN=GstD9-RA PE=2 SV=1	2	2	2	2	0	1	0	0	0	0	1	1	0	1	0	0	0	0	1	1	0	1	0	0	0	0	1	1	14.2	14.2	14.2	25.461	218	218;222	1	5	0	20.334		By matching
Q9I7P8;Q9VPB3;Q8IPU3;H1UUD4;E4NKL2	Q9I7P8;Q9VPB3;Q8IPU3;H1UUD4;E4NKL2	3;3;3;3;3	3;3;3;3;3	3;3;3;3;3		CG4365-RC	tr|Q9I7P8|Q9I7P8_DROME Tenzing norgay, isoform B OS=Drosophila melanogaster OX=7227 GN=tzn PE=1 SV=1;tr|Q9VPB3|Q9VPB3_DROME LD26447p OS=Drosophila melanogaster OX=7227 GN=tzn PE=1 SV=2;tr|Q8IPU3|Q8IPU3_DROME Tenzing norgay, isoform C OS=Drosophila melanoga	5	3	3	3	3	3	2	3	3	3	3	2	3	3	2	3	3	3	3	2	3	3	2	3	3	3	3	2	14	14	14	30.342	271	271;305;348;360;360	1	51	0	35.146	By MS/MS	By MS/MS	By MS/MS	By MS/MS
F0JAG3	F0JAG3	4	4	4		Ppn-RG	tr|F0JAG3|F0JAG3_DROME MIP27932p OS=Drosophila melanogaster OX=7227 GN=Ppn-RG PE=2 SV=1	1	4	4	4	3	2	3	4	2	3	3	2	3	2	3	4	2	3	3	2	3	2	3	4	2	3	3	2	9.9	9.9	9.9	59.096	543	543	1	61	0	20.068	By MS/MS	By MS/MS	By MS/MS	By MS/MS
F0JAN1	F0JAN1	12	12	12		ade5	tr|F0JAN1|F0JAN1_DROME Ade5, isoform B OS=Drosophila melanogaster OX=7227 GN=Paics PE=1 SV=1	1	12	12	12	7	9	6	7	5	7	9	3	7	9	6	7	5	7	9	3	7	9	6	7	5	7	9	3	29.9	29.9	29.9	47.167	428	428	1	152	0	255.06	By MS/MS	By MS/MS	By MS/MS	By MS/MS
F0JAP3	F0JAP3	5	5	5	Adenylosuccinate synthetase	CG17273-RA	tr|F0JAP3|F0JAP3_DROME Adenylosuccinate synthetase OS=Drosophila melanogaster OX=7227 GN=CG17273-RA PE=2 SV=1	1	5	5	5	2	4	1	2	0	1	3	2	2	4	1	2	0	1	3	2	2	4	1	2	0	1	3	2	13.5	13.5	13.5	51.052	466	466	1	44	0	28.26	By MS/MS	By MS/MS	By MS/MS	By MS/MS
F0JAR5;Q6IGE8	F0JAR5	7;1	7;1	7;1		CG43101-RA	tr|F0JAR5|F0JAR5_DROME MIP29410p1 OS=Drosophila melanogaster OX=7227 GN=CG43101-RA PE=2 SV=2	2	7	7	7	2	2	4	5	6	6	3	4	2	2	4	5	6	6	3	4	2	2	4	5	6	6	3	4	34.9	34.9	34.9	12.533	109	109;107	1	91	0	52.858	By MS/MS	By MS/MS	By MS/MS	By MS/MS
F1DKP9;F1DKP8;E1JIS4;B3DNG2;Q6IJI1	F1DKP9;F1DKP8;E1JIS4;B3DNG2	15;15;9;9;6	15;15;9;9;6	15;15;9;9;6		CG34034;CG34034-RA	tr|F1DKP9|F1DKP9_DROME CG34034 (Fragment) OS=Drosophila melanogaster OX=7227 GN=CG34034 PE=4 SV=1;tr|F1DKP8|F1DKP8_DROME CG34034 (Fragment) OS=Drosophila melanogaster OX=7227 GN=CG34034 PE=4 SV=1;tr|E1JIS4|E1JIS4_DROME Uncharacterized protein OS=Drosophila	5	15	15	15	12	12	14	8	5	7	9	11	12	12	14	8	5	7	9	11	12	12	14	8	5	7	9	11	68.7	68.7	68.7	14.902	134	134;134;135;138;183	1	332	0	323.31	By MS/MS	By MS/MS	By MS/MS	By MS/MS
Q9VB64;F2FB73	Q9VB64;F2FB73	1;1	1;1	1;1		CG42813-RA	tr|Q9VB64|Q9VB64_DROME Uncharacterized protein, isoform A OS=Drosophila melanogaster OX=7227 GN=Dmel\CG42813 PE=1 SV=3;tr|F2FB73|F2FB73_DROME RH24252p (Fragment) OS=Drosophila melanogaster OX=7227 GN=CG42813-RA PE=2 SV=1	2	1	1	1	1	1	0	0	0	0	0	0	1	1	0	0	0	0	0	0	1	1	0	0	0	0	0	0	8	8	8	23.566	212	212;232	1	3	0.0015083	2.8857	By MS/MS	By MS/MS
Q0IGZ4;F3YD64	Q0IGZ4;F3YD64	1;1	1;1	1;1		PGRP-SD;PGRP-SD-RA	tr|Q0IGZ4|Q0IGZ4_DROME IP02674p OS=Drosophila melanogaster OX=7227 GN=PGRP-SD PE=2 SV=1;tr|F3YD64|F3YD64_DROME TA01534p (Fragment) OS=Drosophila melanogaster OX=7227 GN=PGRP-SD-RA PE=2 SV=1	2	1	1	1	1	0	1	1	0	1	0	0	1	0	1	1	0	1	0	0	1	0	1	1	0	1	0	0	13.4	13.4	13.4	15.712	142	142;194	1	4	0.0014684	2.6383	By MS/MS		By MS/MS	By MS/MS
F3YDA8;G2J5X5	F3YDA8;G2J5X5	1;1	1;1	1;1		CG42725-RA	tr|F3YDA8|F3YDA8_DROME MIP29112p OS=Drosophila melanogaster OX=7227 GN=CG42725-RA PE=2 SV=1;tr|G2J5X5|G2J5X5_DROME MIP31865p1 (Fragment) OS=Drosophila melanogaster OX=7227 GN=CG42725-RA PE=2 SV=1	2	1	1	1	0	1	1	0	1	1	1	0	0	1	1	0	1	1	1	0	0	1	1	0	1	1	1	0	25.5	25.5	25.5	6.4305	55	55;59	1	8	0.0028653	2.4675		By MS/MS	By MS/MS
F3YDB2	F3YDB2	1	1	1		eIF-2beta-RA	tr|F3YDB2|F3YDB2_DROME LD35750p OS=Drosophila melanogaster OX=7227 GN=eIF-2beta-RA PE=2 SV=1	1	1	1	1	0	1	0	0	0	0	1	0	0	1	0	0	0	0	1	0	0	1	0	0	0	0	1	0	4.5	4.5	4.5	35.217	312	312	1	3	0.0015723	3.4941		By MS/MS
F3YDE2;F3YDB5	F3YDE2;F3YDB5	51;51	1;1	1;1	Fructose-bisphosphate aldolase	Ald-RH	tr|F3YDE2|F3YDE2_DROME Fructose-bisphosphate aldolase OS=Drosophila melanogaster OX=7227 GN=Ald1 PE=1 SV=1;tr|F3YDB5|F3YDB5_DROME Fructose-bisphosphate aldolase OS=Drosophila melanogaster OX=7227 GN=Ald-RH PE=2 SV=1	2	51	1	1	44	47	45	43	36	48	48	46	0	1	0	0	0	0	0	0	0	1	0	0	0	0	0	0	81.8	8.5	8.5	39.589	363	363;363	1	1	1	-2	By matching	By MS/MS	By matching	By matching
F3YDH0;F6J5W4	F3YDH0	7;1	4;1	4;1		Hsc70-3	tr|F3YDH0|F3YDH0_DROME Heat shock 70-kDa protein cognate 3, isoform E OS=Drosophila melanogaster OX=7227 GN=Hsc70-3 PE=1 SV=1	2	7	4	4	5	4	4	2	1	4	5	2	3	1	1	0	0	1	2	0	3	1	1	0	0	1	2	0	11.4	5.5	5.5	72.26	656	656;242	1	11	0	14.375	By MS/MS	By MS/MS	By MS/MS	By matching
F3YDH3;X2J516;K7Z4R2	F3YDH3;X2J516	4;4;1	4;4;1	4;4;1		ade3-RA;ade3	tr|F3YDH3|F3YDH3_DROME Trifunctional purine biosynthetic protein adenosine-3 OS=Drosophila melanogaster OX=7227 GN=ade3-RA PE=2 SV=1;tr|X2J516|X2J516_DROME Trifunctional purine biosynthetic protein adenosine-3 OS=Drosophila melanogaster OX=7227 GN=Gart PE=	3	4	4	4	4	2	3	0	1	1	1	1	4	2	3	0	1	1	1	1	4	2	3	0	1	1	1	1	4.7	4.7	4.7	144.57	1353	1353;1353;329	1	23	0	21.908	By MS/MS	By MS/MS	By MS/MS
Q8IH88;F3YDH5;Q8I0E9	Q8IH88;F3YDH5;Q8I0E9	6;6;5	4;4;4	4;4;4		Hsc70-1;Hsc70-1-RA	tr|Q8IH88|Q8IH88_DROME AT28834p (Fragment) OS=Drosophila melanogaster OX=7227 GN=Hsc70-1 PE=2 SV=1;tr|F3YDH5|F3YDH5_DROME AT29089p (Fragment) OS=Drosophila melanogaster OX=7227 GN=Hsc70-1-RA PE=2 SV=1;tr|Q8I0E9|Q8I0E9_DROME AT07372p OS=Drosophila melanogas	3	6	4	4	4	5	5	3	1	5	4	3	4	3	3	2	1	4	3	1	4	3	3	2	1	4	3	1	8.5	5.7	5.7	75.186	680	680;665;555	1	40	0	17.677	By MS/MS	By MS/MS	By MS/MS	By MS/MS
F3YDM3	F3YDM3	3	3	3		CG32068-RB	tr|F3YDM3|F3YDM3_DROME RH18256p (Fragment) OS=Drosophila melanogaster OX=7227 GN=CG32068-RB PE=2 SV=1	1	3	3	3	1	1	1	2	1	1	2	1	1	1	1	2	1	1	2	1	1	1	1	2	1	1	2	1	11.9	11.9	11.9	23.957	201	201	1	22	0	36.186	By MS/MS	By MS/MS	By MS/MS	By MS/MS
F6J5U5;F6J5T4;F6J5S6;X2JEI8	F6J5U5;F6J5T4;F6J5S6;X2JEI8	1;1;1;1	1;1;1;1	1;1;1;1	Peptidoglycan-recognition protein	CG11709;PGRP-SA	tr|F6J5U5|F6J5U5_DROME CG11709 (Fragment) OS=Drosophila melanogaster OX=7227 GN=CG11709 PE=4 SV=1;tr|F6J5T4|F6J5T4_DROME CG11709 (Fragment) OS=Drosophila melanogaster OX=7227 GN=CG11709 PE=4 SV=1;tr|F6J5S6|F6J5S6_DROME CG11709 (Fragment) OS=Drosophila mela	4	1	1	1	0	0	1	0	0	0	0	0	0	0	1	0	0	0	0	0	0	0	1	0	0	0	0	0	6.3	6.3	6.3	15.768	142	142;142;142;203	1	1	0.0014793	2.7098			By MS/MS
F8UZB2	F8UZB2	1	1	1		NOF	tr|F8UZB2|F8UZB2_DROME FB-NOF transposable element protein OS=Drosophila melanogaster OX=7227 GN=NOF PE=2 SV=1	1	1	1	1	0	1	1	1	1	1	0	1	0	1	1	1	1	1	0	1	0	1	1	1	1	1	0	1	1.5	1.5	1.5	120.71	1056	1056	1	13	0.0028329	2.4119		By MS/MS	By MS/MS	By MS/MS
Q9VZQ4;Q2UY30;G2J643	Q9VZQ4;Q2UY30;G2J643	4;4;4	2;2;2	2;2;2		Drsl6;dro6-RA	tr|Q9VZQ4|Q9VZQ4_DROME Dro6 protein OS=Drosophila melanogaster OX=7227 GN=Drsl6 PE=2 SV=1;tr|Q2UY30|Q2UY30_DROME Dro6 protein OS=Drosophila melanogaster OX=7227 GN=Drsl6 PE=4 SV=1;tr|G2J643|G2J643_DROME FI15202p1 (Fragment) OS=Drosophila melanogaster OX=72	3	4	2	2	2	2	2	4	2	2	2	3	0	0	0	2	0	0	0	1	0	0	0	2	0	0	0	1	20.8	20.8	20.8	8.1505	72	72;72;82	1	6	0.0016051	3.6998	By matching	By matching	By matching	By MS/MS
G3M3A2;Q29QY2	G3M3A2;Q29QY2	4;4	4;4	4;4		RpS3	tr|G3M3A2|G3M3A2_DROME Ribosomal protein S3, isoform B OS=Drosophila melanogaster OX=7227 GN=RpS3 PE=1 SV=1;tr|Q29QY2|Q29QY2_DROME IP15838p (Fragment) OS=Drosophila melanogaster OX=7227 PE=2 SV=1	2	4	4	4	1	0	0	1	0	3	4	0	1	0	0	1	0	3	4	0	1	0	0	1	0	3	4	0	16.3	16.3	16.3	27.471	246	246;253	1	15	0	14.806	By matching			By MS/MS
Q7JVX3;Q9VCM8;G3M3A3	Q7JVX3;Q9VCM8;G3M3A3	3;3;3	3;3;3	3;3;3			tr|Q7JVX3|Q7JVX3_DROME LD41739p OS=Drosophila melanogaster OX=7227 GN=Dmel\CG4408 PE=1 SV=1;tr|Q9VCM8|Q9VCM8_DROME Uncharacterized protein, isoform A OS=Drosophila melanogaster OX=7227 GN=Dmel\CG4408 PE=1 SV=2;tr|G3M3A3|G3M3A3_DROME CG4408-PA OS=Drosophila	3	3	3	3	0	2	0	2	0	2	1	1	0	2	0	2	0	2	1	1	0	2	0	2	0	2	1	1	11.8	11.8	11.8	53.016	467	467;479;479	1	14	0	10.462		By MS/MS		By MS/MS
H0RN81	H0RN81	7	7	7	Peptidyl-prolyl cis-trans isomerase	FK506-bp2-RA	tr|H0RN81|H0RN81_DROME Peptidylprolyl isomerase OS=Drosophila melanogaster OX=7227 GN=FK506-bp2-RA PE=2 SV=1	1	7	7	7	7	7	7	5	4	6	5	7	7	7	7	5	4	6	5	7	7	7	7	5	4	6	5	7	90.7	90.7	90.7	11.666	108	108	1	128	0	209.32	By MS/MS	By MS/MS	By MS/MS	By MS/MS
Q9VQI7;Q9GPQ2;Q95SB0;H0RNE1	Q9VQI7;Q9GPQ2;Q95SB0;H0RNE1	1;1;1;1	1;1;1;1	1;1;1;1		Prx6005;Prx6005-RA	tr|Q9VQI7|Q9VQI7_DROME Peroxiredoxin 6005 OS=Drosophila melanogaster OX=7227 GN=Prx6005 PE=1 SV=1;tr|Q9GPQ2|Q9GPQ2_DROME 1-cys peroxiredoxin DPx-6005 OS=Drosophila melanogaster OX=7227 GN=Prx6005 PE=2 SV=1;tr|Q95SB0|Q95SB0_DROME GM04269p OS=Drosophila mela	4	1	1	1	1	1	1	1	1	1	1	1	1	1	1	1	1	1	1	1	1	1	1	1	1	1	1	1	5	5	5	24.845	222	222;222;222;226	1	20	0	7.9248	By MS/MS	By matching	By MS/MS	By MS/MS
M9ND27;H0RNE6	M9ND27;H0RNE6	3;3	3;3	3;3		TotM;TotM-RA	tr|M9ND27|M9ND27_DROME Turandot M, isoform B OS=Drosophila melanogaster OX=7227 GN=TotM PE=1 SV=1;tr|H0RNE6|H0RNE6_DROME FI16659p1 (Fragment) OS=Drosophila melanogaster OX=7227 GN=TotM-RA PE=2 SV=1	2	3	3	3	2	2	3	0	0	0	2	1	2	2	3	0	0	0	2	1	2	2	3	0	0	0	2	1	33.6	33.6	33.6	14.967	131	131;135	1	24	0	8.8802	By MS/MS	By MS/MS	By MS/MS
Q8IQV4;H0RNE8	Q8IQV4;H0RNE8	1;1	1;1	1;1		CG32225-RA	tr|Q8IQV4|Q8IQV4_DROME Uncharacterized protein OS=Drosophila melanogaster OX=7227 GN=Dmel\CG32225 PE=1 SV=1;tr|H0RNE8|H0RNE8_DROME FI16632p1 (Fragment) OS=Drosophila melanogaster OX=7227 GN=CG32225-RA PE=2 SV=1	2	1	1	1	0	0	0	0	0	0	0	1	0	0	0	0	0	0	0	1	0	0	0	0	0	0	0	1	13.2	13.2	13.2	32.879	295	295;300	1	1	0.0055556	2.3122
H0RNN1	H0RNN1	1	1	1		jdp-RB	tr|H0RNN1|H0RNN1_DROME FI17328p1 OS=Drosophila melanogaster OX=7227 GN=jdp-RB PE=2 SV=1	1	1	1	1	1	1	0	0	1	1	1	0	1	1	0	0	1	1	1	0	1	1	0	0	1	1	1	0	6	6	6	20.062	182	182	1	8	0	5.365	By MS/MS	By matching
Q8MT47;M9MQH9;M9NDI6;H5V8B8	Q8MT47;M9MQH9;M9NDI6;H5V8B8	1;1;1;1	1;1;1;1	1;1;1;1		Pp2A-29B	tr|Q8MT47|Q8MT47_DROME RE28669p OS=Drosophila melanogaster OX=7227 GN=Pp2A-29B PE=2 SV=1;tr|M9MQH9|M9MQH9_DROME Protein phosphatase 2A at 29B, isoform C OS=Drosophila melanogaster OX=7227 GN=Pp2A-29B PE=1 SV=1;tr|M9NDI6|M9NDI6_DROME Protein phosphatase 2A	4	1	1	1	0	0	1	0	0	0	1	0	0	0	1	0	0	0	1	0	0	0	1	0	0	0	1	0	3.3	3.3	3.3	34.122	307	307;591;650;650	1	3	0	6.3472			By matching
Q86B46;H5V8D6;Q9VX51;Q8T8V2	Q86B46;H5V8D6;Q9VX51;Q8T8V2	1;1;1;1	1;1;1;1	1;1;1;1		CG5613-RB;CG5613	tr|Q86B46|Q86B46_DROME Uncharacterized protein, isoform B OS=Drosophila melanogaster OX=7227 GN=Dmel\CG5613 PE=4 SV=1;tr|H5V8D6|H5V8D6_DROME FI18829p1 (Fragment) OS=Drosophila melanogaster OX=7227 GN=CG5613-RB PE=2 SV=1;tr|Q9VX51|Q9VX51_DROME Uncharacteriz	4	1	1	1	0	0	0	0	0	0	1	0	0	0	0	0	0	0	1	0	0	0	0	0	0	0	1	0	2.2	2.2	2.2	68.614	592	592;610;655;656	1	1	0.0042135	2.3642
Q9NIW0;Q2QBM1;H7BWU8;H7BWS7;H7BWS6;H7BWS3;H7BWS2;H7BWR4;Q9VG32;Q9NIW1;Q9VG31;Q9NIW2;Q9U1J1;H7BWR6	Q9NIW0;Q2QBM1;H7BWU8;H7BWS7;H7BWS6;H7BWS3;H7BWS2;H7BWR4;Q9VG32;Q9NIW1;Q9VG31;Q9NIW2;Q9U1J1;H7BWR6	16;16;16;16;16;16;16;16;16;16;16;16;15;14	1;1;1;1;1;1;1;1;1;1;1;1;0;1	1;1;1;1;1;1;1;1;1;1;1;1;0;1	Malic enzyme	Men	tr|Q9NIW0|Q9NIW0_DROME Malic enzyme OS=Drosophila melanogaster OX=7227 GN=Men PE=2 SV=1;tr|Q2QBM1|Q2QBM1_DROME Malic enzyme OS=Drosophila melanogaster OX=7227 GN=Men PE=1 SV=1;tr|H7BWU8|H7BWU8_DROME Malic enzyme OS=Drosophila melanogaster OX=7227 PE=2 SV=1	14	16	1	1	8	12	6	12	4	12	7	5	0	0	0	1	1	1	0	0	0	0	0	1	1	1	0	0	25.8	1.2	1.2	63.957	578	578;578;578;578;578;578;578;578;759;759;763;763;596;553	1	7	1	-2	By matching	By matching	By matching	By MS/MS
H7BWU6	H7BWU6	17	17	2	Malic enzyme		tr|H7BWU6|H7BWU6_DROME Malic enzyme OS=Drosophila melanogaster OX=7227 PE=2 SV=1	1	17	17	2	9	14	7	11	3	11	9	6	9	14	7	11	3	11	9	6	1	2	1	0	0	0	2	1	26.6	26.6	2.1	63.953	578	578	1	206	0	159.86	By MS/MS	By MS/MS	By MS/MS	By MS/MS
I0DHK3	I0DHK3	4	4	4	Proteasome subunit alpha type	Prosalpha6	tr|I0DHK3|I0DHK3_DROME Proteasome subunit alpha type OS=Drosophila melanogaster OX=7227 GN=Prosalpha6 PE=2 SV=1	1	4	4	4	3	3	2	2	2	2	3	1	3	3	2	2	2	2	3	1	3	3	2	2	2	2	3	1	20.8	20.8	20.8	31.058	279	279	1	40	0	29.952	By MS/MS	By MS/MS	By MS/MS	By MS/MS
I1V4Y8	I1V4Y8	1	1	1		ISWI	tr|I1V4Y8|I1V4Y8_DROME Imitation SWI OS=Drosophila melanogaster OX=7227 GN=ISWI PE=4 SV=1	1	1	1	1	0	0	0	0	0	0	0	1	0	0	0	0	0	0	0	1	0	0	0	0	0	0	0	1	1.2	1.2	1.2	113.37	1027	1027	1	1	0.0055633	2.3148
Q9V3Y7;I7CDY4;A4VA33;A4VA32;Q6NNY4	Q9V3Y7;I7CDY4;A4VA33;A4VA32	9;9;7;7;3	9;9;7;7;3	9;9;7;7;3		CG15293-RA;CG15293	tr|Q9V3Y7|Q9V3Y7_DROME Uncharacterized protein, isoform A OS=Drosophila melanogaster OX=7227 GN=BG:DS01759.2 PE=1 SV=1;tr|I7CDY4|I7CDY4_DROME FI20725p1 (Fragment) OS=Drosophila melanogaster OX=7227 GN=CG15293-RA PE=2 SV=1;tr|A4VA33|A4VA33_DROME CG15293 pro	5	9	9	9	7	6	5	6	4	7	4	4	7	6	5	6	4	7	4	4	7	6	5	6	4	7	4	4	50.5	50.5	50.5	36.698	333	333;346;291;291;131	1	119	0	220.86	By MS/MS	By MS/MS	By MS/MS	By MS/MS
J7K8J1;J7KH40;J7KH34;J7KH15;J7KH01;J7KGZ6;J7KGZ0;J7KGW0;J7KGU6;J7KGR2;J7KGQ0;J7KG65;J7KG54;J7KGN0;J7KGK5;J7KGG6;J7KGG0;J7KGE9;J7KGE0;J7KGC0;J7KG99;J7KG90;J7KGP3;J7KGN7;J7KG25;J7KFE6;J7KFD5;J7KG12;J7KG05;J7KFZ8;J7KFW6;J7KFV3;J7KFU1;J7KFS5;J7KFR0;J7KFQ6;J7KFQ2;J7KFP0;J7KFN6;J7KFM3;J7KFL9;J7KFL3;J7KFK9;J7KFK4;J7KFJ0;J7KFG9;J7KFG3;J7KE85;J7KE33;J7KE27;J7KDG9;J7KDU6;J7KDU1;J7KDS6;J7KDS0;J7KDQ6;J7KDQ0;…	J7K8J1;J7KH40;J7KH34;J7KH15;J7KH01;J7KGZ6;J7KGZ0;J7KGW0;J7KGU6;J7KGR2;J7KGQ0;J7KG65;J7KG54;J7KGN0;J7KGK5;J7KGG6;J7KGG0;J7KGE9;J7KGE0;J7KGC0;J7KG99;J7KG90;J7KGP3;J7KGN7;J7KG25;J7KFE6;J7KFD5;J7KG12;J7KG05;J7KFZ8;J7KFW6;J7KFV3;J7KFU1;J7KFS5;J7KFR0;J7KFQ6;J7KFQ2;J7KFP0;J7KFN6;J7KFM3;J7KFL9;J7KFL3;J7KFK9;J7KFK4;J7KFJ0;J7KFG9;J7KFG3;J7KE85;J7KE33;J7KE27;J7KDG9;J7KDU6;J7KDU1;J7KDS6;J7KDS0;J7KDQ6;J7KDQ0;…	1;1;1;1;1;1;1;1;1;1;1;1;1;1;1;1;1;1;1;1;1;1;1;1;1;1;1;1;1;1;1;1;1;1;1;1;1;1;1;1;1;1;1;1;1;1;1;1;1;1;1;1;1;1;1;1;1;1;1;1;1;1;1;1;1;1;1;1;1;1;1;1;1;1;1;1;1;1;1;1;1;1;1;1;1;1;1;1;1;1;1;1;1;1;1;1	1;1;1;1;1;1;1;1;1;1;1;1;1;1;1;1;1;1;1;1;1;1;1;1;1;1;1;1;1;1;1;1;1;1;1;1;1;1;1;1;1;1;1;1;1;1;1;1;1;1;1;1;1;1;1;1;1;1;1;1;1;1;1;1;1;1;1;1;1;1;1;1;1;1;1;1;1;1;1;1;1;1;1;1;1;1;1;1;1;1;1;1;1;1;1;1	1;1;1;1;1;1;1;1;1;1;1;1;1;1;1;1;1;1;1;1;1;1;1;1;1;1;1;1;1;1;1;1;1;1;1;1;1;1;1;1;1;1;1;1;1;1;1;1;1;1;1;1;1;1;1;1;1;1;1;1;1;1;1;1;1;1;1;1;1;1;1;1;1;1;1;1;1;1;1;1;1;1;1;1;1;1;1;1;1;1;1;1;1;1;1;1		Fbp2	tr|J7K8J1|J7K8J1_DROME FBP2 (Fragment) OS=Drosophila melanogaster OX=7227 GN=Fbp2 PE=3 SV=1;tr|J7KH40|J7KH40_DROME FBP2 (Fragment) OS=Drosophila melanogaster OX=7227 GN=Fbp2 PE=3 SV=1;tr|J7KH34|J7KH34_DROME FBP2 (Fragment) OS=Drosophila melanogaster OX=722	96	1	1	1	0	0	0	1	0	1	1	0	0	0	0	1	0	1	1	0	0	0	0	1	0	1	1	0	3.9	3.9	3.9	26.321	233	233;233;233;233;233;233;233;233;233;233;233;233;233;233;233;233;233;233;233;233;233;233;233;233;233;233;233;233;233;233;233;233;233;233;233;233;233;233;233;233;233;233;233;233;233;233;233;233;233;233;233;233;233;233;233;233;233;233;233;233;233;233;233;233;233;233;233;233;233;233;233;233;233;233;233;233;233;233;233;233;233;233;233;233;233;233;233;233;233;233;233;233;233;233;233;256	1	5	0	8.7009				By matching
K7XI11;K7X561;K7WSB1;K7WQ63;K7WQ56;K7WKV5;K7WKV0;K7XI17;K7WSB4	K7XI11;K7X561;K7WSB1;K7WQ63;K7WQ56;K7WKV5;K7WKV0;K7XI17;K7WSB4	10;10;10;10;10;10;10;8;6	10;10;10;10;10;10;10;8;6	10;10;10;10;10;10;10;8;6			tr|K7XI11|K7XI11_DROME Tubulin alpha chain (Fragment) OS=Drosophila melanogaster OX=7227 PE=2 SV=1;tr|K7X561|K7X561_DROME Alpha tubulin 84B (Fragment) OS=Drosophila melanogaster OX=7227 PE=2 SV=1;tr|K7WSB1|K7WSB1_DROME Tubulin alpha chain (Fragment) OS=Dro	9	10	10	10	8	9	5	7	6	8	8	8	8	9	5	7	6	8	8	8	8	9	5	7	6	8	8	8	33.5	33.5	33.5	46.07	415	415;415;415;415;415;415;415;415;415	1	191	0	323.31	By MS/MS	By MS/MS	By MS/MS	By MS/MS
K7Z7Z8	K7Z7Z8	8	8	8		tpi	tr|K7Z7Z8|K7Z7Z8_DROME Triosephosphate isomerase (Fragment) OS=Drosophila melanogaster OX=7227 GN=tpi PE=2 SV=1	1	8	8	8	6	7	6	7	6	7	7	5	6	7	6	7	6	7	7	5	6	7	6	7	6	7	7	5	56.8	56.8	56.8	17.295	162	162	1	178	0	123.43	By MS/MS	By MS/MS	By MS/MS	By MS/MS
Q8T9G8;K7ZI11;T2FFB7	Q8T9G8;K7ZI11;T2FFB7	3;3;3	3;3;3	3;3;3	Alanine--tRNA ligase, cytoplasmic	Aats-ala;AATS;Aats-ala-RB	tr|Q8T9G8|Q8T9G8_DROME SD01519p OS=Drosophila melanogaster OX=7227 GN=AlaRS PE=2 SV=1;tr|K7ZI11|K7ZI11_DROME Alanyl-tRNA synthetase-like protein (Fragment) OS=Drosophila melanogaster OX=7227 GN=AATS PE=4 SV=1;tr|T2FFB7|T2FFB7_DROME FI21402p1 OS=Drosophila	3	3	3	3	3	0	0	0	1	1	0	1	3	0	0	0	1	1	0	1	3	0	0	0	1	1	0	1	5.7	5.7	5.7	59.58	540	540;575;966	1	8	0	11.582	By MS/MS
L0MPS3;C7LAA3;Q1RKX2	L0MPS3	136;61;33	136;61;33	136;61;33		Rfabg	tr|L0MPS3|L0MPS3_DROME Apolipophorin, isoform B OS=Drosophila melanogaster OX=7227 GN=apolpp PE=1 SV=1	3	136	136	136	71	113	70	81	68	90	109	55	71	113	70	81	68	90	109	55	71	113	70	81	68	90	109	55	34.1	34.1	34.1	372.67	3351	3351;1080;1074	1	2121	0	323.31	By MS/MS	By MS/MS	By MS/MS	By MS/MS
X2JH42;L0MQ04;Q8IM98;D3DMY7;Q6W4M9;Q6W4K9	X2JH42;L0MQ04;Q8IM98	3;3;2;1;1;1	3;3;2;1;1;1	3;3;2;1;1;1	ATP synthase subunit beta	ATPsynbeta;ATPsyn-beta-RA	tr|X2JH42|X2JH42_DROME ATP synthase subunit beta OS=Drosophila melanogaster OX=7227 GN=ATPsynbeta PE=1 SV=1;tr|L0MQ04|L0MQ04_DROME ATP synthase subunit beta OS=Drosophila melanogaster OX=7227 GN=ATPsynbeta PE=1 SV=1;tr|Q8IM98|Q8IM98_DROME SD19625p1 OS=Dros	6	3	3	3	1	1	1	1	1	2	1	1	1	1	1	1	1	2	1	1	1	1	1	1	1	2	1	1	10.5	10.5	10.5	54.107	505	505;511;127;353;379;379	1	22	0	10.801	By MS/MS	By MS/MS	By MS/MS	By MS/MS
M9PE40;M9MRD0	M9PE40;M9MRD0	5;5	5;5	5;5	Ubiquitin carboxyl-terminal hydrolase	Uch	tr|M9PE40|M9PE40_DROME Ubiquitin carboxyl-terminal hydrolase OS=Drosophila melanogaster OX=7227 GN=Uch PE=3 SV=1;tr|M9MRD0|M9MRD0_DROME Ubiquitin carboxyl-terminal hydrolase OS=Drosophila melanogaster OX=7227 GN=Uch PE=3 SV=1	2	5	5	5	1	3	3	1	0	4	2	4	1	3	3	1	0	4	2	4	1	3	3	1	0	4	2	4	33.5	33.5	33.5	25.429	224	224;227	1	36	0	78.641	By MS/MS	By MS/MS	By MS/MS	By MS/MS
M9PEP8;M9MRJ4;Q71JA7;M9PC23;M9MSG3;M9PCM8;M9MRF5;M9MRD6;M9PC84;M9MRD1	M9PEP8;M9MRJ4;Q71JA7;M9PC23;M9MSG3;M9PCM8;M9MRF5;M9MRD6;M9PC84;M9MRD1	2;2;1;1;1;1;1;1;1;1	2;2;1;1;1;1;1;1;1;1	2;2;1;1;1;1;1;1;1;1		Msp300	tr|M9PEP8|M9PEP8_DROME Muscle-specific protein 300 kDa, isoform M OS=Drosophila melanogaster OX=7227 GN=Msp300 PE=1 SV=1;tr|M9MRJ4|M9MRJ4_DROME Muscle-specific protein 300 kDa, isoform G OS=Drosophila melanogaster OX=7227 GN=Msp300 PE=1 SV=1;tr|Q71JA7|Q71J	10	2	2	2	0	1	0	0	0	1	0	0	0	1	0	0	0	1	0	0	0	1	0	0	0	1	0	0	1	1	1	749.09	6685	6685;13540;2576;7962;9606;11917;11986;11999;12308;12345	1	2	0.002924	2.5773		By MS/MS
M9MRR7;M9MSK4;M9MRQ6	M9MRR7;M9MSK4;M9MRQ6	2;2;2	2;2;2	2;2;2		Sh3beta	tr|M9MRR7|M9MRR7_DROME Sh3beta, isoform C OS=Drosophila melanogaster OX=7227 GN=Sh3beta PE=4 SV=1;tr|M9MSK4|M9MSK4_DROME Sh3beta, isoform D OS=Drosophila melanogaster OX=7227 GN=Sh3beta PE=4 SV=1;tr|M9MRQ6|M9MRQ6_DROME Sh3beta, isoform E OS=Drosophila mela	3	2	2	2	1	2	1	0	0	1	2	0	1	2	1	0	0	1	2	0	1	2	1	0	0	1	2	0	15.1	15.1	15.1	16.237	146	146;216;485	1	11	0	3.8647	By MS/MS	By MS/MS	By MS/MS
M9MSL3;Q9VUC1;Q9XZT5	M9MSL3;Q9VUC1;Q9XZT5	19;19;18	19;19;18	19;19;18		Hsc70Cb	tr|M9MSL3|M9MSL3_DROME Hsc70Cb, isoform G OS=Drosophila melanogaster OX=7227 GN=Hsc70Cb PE=1 SV=1;tr|Q9VUC1|Q9VUC1_DROME Hsc70Cb, isoform A OS=Drosophila melanogaster OX=7227 GN=Hsc70Cb PE=1 SV=1;tr|Q9XZT5|Q9XZT5_DROME Heatshock protein cognate 70Cb OS=Dro	3	19	19	19	10	11	7	6	6	7	14	9	10	11	7	6	6	7	14	9	10	11	7	6	6	7	14	9	31	31	31	91.902	836	836;804;804	1	215	0	323.31	By MS/MS	By MS/MS	By MS/MS	By MS/MS
M9NCR7;M9ND31;M9NE92	M9NCR7;M9ND31;M9NE92	1;1;1	1;1;1	1;1;1	Glucosamine-6-phosphate isomerase	Oscillin	tr|M9NCR7|M9NCR7_DROME Glucosamine-6-phosphate isomerase OS=Drosophila melanogaster OX=7227 GN=Oscillin PE=3 SV=1;tr|M9ND31|M9ND31_DROME Glucosamine-6-phosphate isomerase OS=Drosophila melanogaster OX=7227 GN=Oscillin PE=3 SV=1;tr|M9NE92|M9NE92_DROME Gluco	3	1	1	1	0	0	1	0	0	1	1	0	0	0	1	0	0	1	1	0	0	0	1	0	0	1	1	0	4.5	4.5	4.5	29.995	266	266;272;273	1	4	0	23.318			By matching
M9ND19;Q8MZ78	M9ND19;Q8MZ78	5;4	5;4	5;4		Gale	tr|M9ND19|M9ND19_DROME UDP-galactose 4-epimerase, isoform B OS=Drosophila melanogaster OX=7227 GN=Gale PE=1 SV=1;tr|Q8MZ78|Q8MZ78_DROME AT27946p OS=Drosophila melanogaster OX=7227 GN=Gale PE=2 SV=1	2	5	5	5	2	1	1	1	1	3	3	3	2	1	1	1	1	3	3	3	2	1	1	1	1	3	3	3	19.7	19.7	19.7	38.696	350	350;266	1	26	0	22.141	By MS/MS	By MS/MS	By matching	By MS/MS
M9NDG7	M9NDG7	1	1	1		armi	tr|M9NDG7|M9NDG7_DROME Armitage, isoform C OS=Drosophila melanogaster OX=7227 GN=armi PE=4 SV=1	1	1	1	1	0	0	0	0	0	1	0	1	0	0	0	0	0	1	0	1	0	0	0	0	0	1	0	1	2	2	2	131.5	1154	1154	1	3	0	4.542
M9NDX0;M9PDS8;M9PEA9;M9PGZ0;M9PBI9;M9PEA5;M9PDZ9;M9PDS3;M9PBJ0;M9PGY4;M9PDZ6;M9PEA0	M9NDX0;M9PDS8;M9PEA9;M9PGZ0;M9PBI9;M9PEA5;M9PDZ9;M9PDS3;M9PBJ0;M9PGY4;M9PDZ6;M9PEA0	3;3;3;3;3;3;3;3;3;3;3;3	3;3;3;3;3;3;3;3;3;3;3;3	3;3;3;3;3;3;3;3;3;3;3;3		sls	tr|M9NDX0|M9NDX0_DROME Sallimus, isoform D OS=Drosophila melanogaster OX=7227 GN=sls PE=4 SV=1;tr|M9PDS8|M9PDS8_DROME Sallimus, isoform Y OS=Drosophila melanogaster OX=7227 GN=sls PE=4 SV=1;tr|M9PEA9|M9PEA9_DROME Sallimus, isoform Z OS=Drosophila melanogas	12	3	3	3	0	2	1	0	0	0	0	0	0	2	1	0	0	0	0	0	0	2	1	0	0	0	0	0	0.9	0.9	0.9	542.45	4811	4811;10625;15155;15478;15481;15953;16146;18017;18031;18117;18440;18468	1	5	0	6.06		By MS/MS	By MS/MS
M9NE01	M9NE01	1	1	1	Serine/threonine-protein phosphatase	Pp2B-14D	tr|M9NE01|M9NE01_DROME Serine/threonine-protein phosphatase OS=Drosophila melanogaster OX=7227 GN=Pp2B-14D PE=3 SV=1	1	1	1	1	1	1	1	0	0	1	1	1	1	1	1	0	0	1	1	1	1	1	1	0	0	1	1	1	3	3	3	63.1	570	570	1	12	0	8.8737	By MS/MS	By MS/MS	By MS/MS
M9NE68	M9NE68	7	7	7		Hsp23	tr|M9NE68|M9NE68_DROME Heat shock protein 23, isoform B OS=Drosophila melanogaster OX=7227 GN=Hsp23 PE=3 SV=1	1	7	7	7	5	7	3	2	1	4	5	4	5	7	3	2	1	4	5	4	5	7	3	2	1	4	5	4	68.3	68.3	68.3	20.629	186	186	1	85	0	185.19	By MS/MS	By MS/MS	By MS/MS	By MS/MS
M9NEE3;Q4V3R8	M9NEE3;Q4V3R8	9;8	9;8	9;8		Acp76A	tr|M9NEE3|M9NEE3_DROME Accessory gland protein 76A, isoform B OS=Drosophila melanogaster OX=7227 GN=Acp76A PE=1 SV=1;tr|Q4V3R8|Q4V3R8_DROME IP02514p (Fragment) OS=Drosophila melanogaster OX=7227 GN=Acp76A PE=2 SV=1	2	9	9	9	4	7	4	4	3	5	7	4	4	7	4	4	3	5	7	4	4	7	4	4	3	5	7	4	28.9	28.9	28.9	44.052	387	387;384	1	146	0	156.18	By MS/MS	By MS/MS	By MS/MS	By MS/MS
M9NEU5	M9NEU5	5	5	5	Profilin	chic	tr|M9NEU5|M9NEU5_DROME Profilin OS=Drosophila melanogaster OX=7227 GN=chic PE=2 SV=1	1	5	5	5	3	4	2	3	2	3	2	3	3	4	2	3	2	3	2	3	3	4	2	3	2	3	2	3	61.9	61.9	61.9	13.723	126	126	1	63	0	78.876	By MS/MS	By MS/MS	By MS/MS	By MS/MS
M9NEV7;Q9VII1;Q8ST39	M9NEV7;Q9VII1;Q8ST39	1;1;1	1;1;1	1;1;1		CG9336-RA;CG9336	tr|M9NEV7|M9NEV7_DROME Uncharacterized protein, isoform B OS=Drosophila melanogaster OX=7227 GN=Dmel\CG9336 PE=1 SV=1;tr|Q9VII1|Q9VII1_DROME FI02856p OS=Drosophila melanogaster OX=7227 GN=Dmel\CG9336 PE=1 SV=1;tr|Q8ST39|Q8ST39_DROME RE67340p OS=Drosophila	3	1	1	1	1	1	1	1	1	1	1	1	1	1	1	1	1	1	1	1	1	1	1	1	1	1	1	1	11.3	11.3	11.3	12.432	115	115;148;148	1	23	0	3.9053	By MS/MS	By MS/MS	By MS/MS	By MS/MS
M9NFA7	M9NFA7	1	1	1		Ubr1	tr|M9NFA7|M9NFA7_DROME Ubr1 ubiquitin ligase, isoform B OS=Drosophila melanogaster OX=7227 GN=Ubr1 PE=4 SV=1	1	1	1	1	0	0	0	1	0	0	0	0	0	0	0	1	0	0	0	0	0	0	0	1	0	0	0	0	1	1	1	208.36	1824	1824	1	1	0.0015898	3.5866				By MS/MS
Q9VVA4;M9NFH8;Q7KUQ2;M9PCU8;Q86PB9	Q9VVA4;M9NFH8;Q7KUQ2	14;14;8;5;4	14;14;8;5;4	14;14;8;5;4		CG9674-RB	tr|Q9VVA4|Q9VVA4_DROME GH26789p OS=Drosophila melanogaster OX=7227 GN=Dmel\CG9674 PE=1 SV=2;tr|M9NFH8|M9NFH8_DROME Uncharacterized protein, isoform F OS=Drosophila melanogaster OX=7227 GN=Dmel\CG9674 PE=1 SV=1;tr|Q7KUQ2|Q7KUQ2_DROME MIP15742p OS=Drosophila	5	14	14	14	5	6	1	8	2	5	7	4	5	6	1	8	2	5	7	4	5	6	1	8	2	5	7	4	10.4	10.4	10.4	232.07	2114	2114;2115;915;1164;642	1	74	0	57.141	By MS/MS	By MS/MS	By MS/MS	By MS/MS
Q9VQL6;M9PB21	Q9VQL6;M9PB21	5;5	3;3	3;3		v(2)k05816	tr|Q9VQL6|Q9VQL6_DROME Fatty acid synthase 2, isoform A OS=Drosophila melanogaster OX=7227 GN=FASN2 PE=1 SV=1;tr|M9PB21|M9PB21_DROME Fatty acid synthase 2, isoform B OS=Drosophila melanogaster OX=7227 GN=FASN2 PE=1 SV=1	2	5	3	3	2	4	0	0	0	0	4	0	2	2	0	0	0	0	3	0	2	2	0	0	0	0	3	0	2.7	1.7	1.7	265.87	2409	2409;2410	1	10	0	6.5337	By matching	By MS/MS
M9PB52	M9PB52	5	5	5	Galactose-1-phosphate uridylyltransferase	Galt	tr|M9PB52|M9PB52_DROME Galactose-1-phosphate uridylyltransferase OS=Drosophila melanogaster OX=7227 GN=Galt PE=3 SV=1	1	5	5	5	2	4	0	4	2	2	3	0	2	4	0	4	2	2	3	0	2	4	0	4	2	2	3	0	14.3	14.3	14.3	40.447	350	350	1	38	0	17.211	By MS/MS	By MS/MS		By MS/MS
M9PBA3	M9PBA3	4	4	4			tr|M9PBA3|M9PBA3_DROME Uncharacterized protein, isoform A OS=Drosophila melanogaster OX=7227 GN=CG31758 PE=4 SV=1	1	4	4	4	4	4	2	1	1	1	3	2	4	4	2	1	1	1	3	2	4	4	2	1	1	1	3	2	43	43	43	8.8644	79	79	1	79	0	73.724	By MS/MS	By MS/MS	By MS/MS	By MS/MS
M9PBA6;Q86C02;Q868A1;Q9VK90	M9PBA6;Q86C02;Q868A1;Q9VK90	1;1;1;1	1;1;1;1	1;1;1;1		CG5446	tr|M9PBA6|M9PBA6_DROME Uncharacterized protein, isoform B OS=Drosophila melanogaster OX=7227 GN=Dmel\CG5446 PE=1 SV=1;tr|Q86C02|Q86C02_DROME HSBP1-like protein (Fragment) OS=Drosophila melanogaster OX=7227 GN=CG5446 PE=4 SV=1;tr|Q868A1|Q868A1_DROME HSBP1-l	4	1	1	1	0	0	0	0	0	1	0	0	0	0	0	0	0	1	0	0	0	0	0	0	0	1	0	0	38.8	38.8	38.8	9.142	80	80;82;82;86	1	2	0	12.021
M9PBK5	M9PBK5	1	1	1		RpLP1	tr|M9PBK5|M9PBK5_DROME Ribosomal protein LP1, isoform B OS=Drosophila melanogaster OX=7227 GN=RpLP1 PE=3 SV=1	1	1	1	1	1	1	1	1	1	1	1	1	1	1	1	1	1	1	1	1	1	1	1	1	1	1	1	1	14.3	14.3	14.3	11.513	112	112	1	24	0	28.58	By MS/MS	By MS/MS	By MS/MS	By MS/MS
M9PBL3	M9PBL3	29	29	29		Hsp83	tr|M9PBL3|M9PBL3_DROME Heat shock protein 83, isoform B OS=Drosophila melanogaster OX=7227 GN=Hsp83 PE=3 SV=1	1	29	29	29	22	19	17	17	14	20	23	16	22	19	17	17	14	20	23	16	22	19	17	17	14	20	23	16	35	35	35	81.864	717	717	1	458	0	323.31	By MS/MS	By MS/MS	By MS/MS	By MS/MS
Q9NAZ4;Q8SXR1;M9PBN2	Q9NAZ4;Q8SXR1;M9PBN2	4;4;4	4;4;4	4;4;4		NLaz	tr|Q9NAZ4|Q9NAZ4_DROME Neural Lazarillo OS=Drosophila melanogaster OX=7227 GN=NLaz PE=2 SV=1;tr|Q8SXR1|Q8SXR1_DROME Neural lazarillo, isoform A OS=Drosophila melanogaster OX=7227 GN=NLaz PE=1 SV=1;tr|M9PBN2|M9PBN2_DROME Neural lazarillo, isoform B OS=Droso	3	4	4	4	4	4	4	3	2	4	4	4	4	4	4	3	2	4	4	4	4	4	4	3	2	4	4	4	22.8	22.8	22.8	24.363	224	224;224;245	1	93	0	45.884	By MS/MS	By MS/MS	By MS/MS	By MS/MS
Q683T0;M9PBZ9	Q683T0;M9PBZ9	1;1	1;1	1;1		eIF-4E	tr|Q683T0|Q683T0_DROME Eukaryotic initiation factor 4E-1 OS=Drosophila melanogaster OX=7227 GN=eIF4E1 PE=4 SV=1;tr|M9PBZ9|M9PBZ9_DROME Eukaryotic translation initiation factor 4E1, isoform H OS=Drosophila melanogaster OX=7227 GN=eIF4E1 PE=1 SV=1	2	1	1	1	0	1	0	1	0	1	1	0	0	1	0	1	0	1	1	0	0	1	0	1	0	1	1	0	20	20	20	4.0998	35	35;259	1	9	1	-2		By MS/MS		By MS/MS
M9PC43;M9PET0;B5RIM9;G3E6Y2	M9PC43;M9PET0;B5RIM9	32;30;30;7	32;30;30;7	12;10;10;0	Glycerol-3-phosphate dehydrogenase [NAD(+)]	Gpdh	tr|M9PC43|M9PC43_DROME Glycerol-3-phosphate dehydrogenase [NAD(+)] OS=Drosophila melanogaster OX=7227 GN=Gpdh1 PE=1 SV=1;tr|M9PET0|M9PET0_DROME Glycerol-3-phosphate dehydrogenase [NAD(+)] OS=Drosophila melanogaster OX=7227 GN=Gpdh1 PE=1 SV=1;tr|B5RIM9|B5RI	4	32	32	12	20	24	21	27	23	29	21	18	20	24	21	27	23	29	21	18	6	8	7	11	7	11	7	6	77.3	77.3	35.1	38.613	353	353;350;360;99	1	648	0	323.31	By MS/MS	By MS/MS	By MS/MS	By MS/MS
M9PCA6;Q9VMJ5	M9PCA6;Q9VMJ5	1;1	1;1	1;1		Gal	tr|M9PCA6|M9PCA6_DROME Beta galactosidase, isoform B OS=Drosophila melanogaster OX=7227 GN=Gal PE=1 SV=1;tr|Q9VMJ5|Q9VMJ5_DROME Beta galactosidase, isoform A OS=Drosophila melanogaster OX=7227 GN=Gal PE=1 SV=2	2	1	1	1	0	0	0	1	0	0	0	0	0	0	0	1	0	0	0	0	0	0	0	1	0	0	0	0	2.8	2.8	2.8	75.104	670	670;672	1	3	0	6.4211				By MS/MS
Q86P90;Q9VM88;M9PCD7;M9PCS0	Q86P90;Q9VM88;M9PCD7;M9PCS0	1;1;1;1	1;1;1;1	1;1;1;1		CG11321;CG11321-RC	tr|Q86P90|Q86P90_DROME GH08772p OS=Drosophila melanogaster OX=7227 GN=LUBEL PE=2 SV=1;tr|Q9VM88|Q9VM88_DROME FI16101p1 OS=Drosophila melanogaster OX=7227 GN=LUBEL PE=2 SV=3;tr|M9PCD7|M9PCD7_DROME Linear ubiquitin E3 ligase, isoform J OS=Drosophila melanoga	4	1	1	1	1	1	1	1	1	1	1	1	1	1	1	1	1	1	1	1	1	1	1	1	1	1	1	1	2.3	2.3	2.3	72.438	661	661;834;2798;2839	1	38	0.001548	3.2388	By MS/MS	By MS/MS	By MS/MS	By MS/MS
M9PCE0	M9PCE0	31	31	31	Phosphoglycerate kinase	Pgk	tr|M9PCE0|M9PCE0_DROME Phosphoglycerate kinase OS=Drosophila melanogaster OX=7227 GN=Pgk PE=3 SV=1	1	31	31	31	22	26	24	27	21	22	28	24	22	26	24	27	21	22	28	24	22	26	24	27	21	22	28	24	63.6	63.6	63.6	43.861	415	415	1	781	0	323.31	By MS/MS	By MS/MS	By MS/MS	By MS/MS
M9PCE8	M9PCE8	9	9	9		Acer	tr|M9PCE8|M9PCE8_DROME Angiotensin-converting enzyme OS=Drosophila melanogaster OX=7227 GN=Acer PE=3 SV=1	1	9	9	9	6	6	4	4	2	7	5	3	6	6	4	4	2	7	5	3	6	6	4	4	2	7	5	3	9.2	9.2	9.2	73.056	630	630	1	102	0	222.56	By MS/MS	By MS/MS	By MS/MS	By MS/MS
M9PCU0	M9PCU0	3	3	3		ninaC	tr|M9PCU0|M9PCU0_DROME FI21215p1 OS=Drosophila melanogaster OX=7227 GN=ninaC PE=2 SV=1	1	3	3	3	1	3	1	1	1	1	3	0	1	3	1	1	1	1	3	0	1	3	1	1	1	1	3	0	2.7	2.7	2.7	131.83	1135	1135	1	29	0	49.069	By MS/MS	By MS/MS	By MS/MS	By MS/MS
V9GZU6;M9PD18;Q8MXF7;Q8MLX7;Q8T464;Q9VK47	V9GZU6;M9PD18;Q8MXF7;Q8MLX7	8;8;4;4;2;2	3;3;2;2;0;0	3;3;2;2;0;0		Vha68-1	tr|V9GZU6|V9GZU6_DROME Vacuolar ATPase subunit A OS=Drosophila melanogaster OX=7227 GN=Vha68-1 PE=3 SV=1;tr|M9PD18|M9PD18_DROME Vacuolar H[+] ATPase 68kD subunit 1, isoform B OS=Drosophila melanogaster OX=7227 GN=Vha68-1 PE=1 SV=1;tr|Q8MXF7|Q8MXF7_DROME Va	6	8	3	3	3	4	4	3	2	4	8	3	1	1	1	0	0	1	3	0	1	1	1	0	0	1	3	0	21.2	7.3	7.3	68.421	614	614;614;241;241;561;743	1	13	0	6.6707	By MS/MS	By matching	By MS/MS	By matching
N0BSY1;M9PDF5	N0BSY1;M9PDF5	1;1	1;1	1;1		adat-RA;Adat1	tr|N0BSY1|N0BSY1_DROME MIP36647p1 (Fragment) OS=Drosophila melanogaster OX=7227 GN=adat-RA PE=2 SV=1;tr|M9PDF5|M9PDF5_DROME Adenosine deaminase, tRNA-specific 1, isoform B OS=Drosophila melanogaster OX=7227 GN=Adat1 PE=4 SV=1	2	1	1	1	0	0	0	0	0	0	0	1	0	0	0	0	0	0	0	1	0	0	0	0	0	0	0	1	3.1	3.1	3.1	45.115	392	392;394	1	1	0.0015823	3.5388
Q9VQB3;Q8SX02;M9PE54	Q9VQB3;Q8SX02;M9PE54	1;1;1	1;1;1	1;1;1		CG3597-RA;CG3597	tr|Q9VQB3|Q9VQB3_DROME FI02886p OS=Drosophila melanogaster OX=7227 GN=Dmel\CG3597 PE=1 SV=1;tr|Q8SX02|Q8SX02_DROME RH42867p OS=Drosophila melanogaster OX=7227 GN=CG3597 PE=2 SV=1;tr|M9PE54|M9PE54_DROME Uncharacterized protein, isoform B OS=Drosophila melan	3	1	1	1	0	0	1	0	0	0	1	0	0	0	1	0	0	0	1	0	0	0	1	0	0	0	1	0	4.2	4.2	4.2	37.812	335	335;335;337	1	2	0.0042017	2.3607			By matching
M9PEI9	M9PEI9	1	1	1	Probable methylthioribulose-1-phosphate dehydratase		tr|M9PEI9|M9PEI9_DROME Probable methylthioribulose-1-phosphate dehydratase OS=Drosophila melanogaster OX=7227 GN=Dmel\CG11134 PE=3 SV=1	1	1	1	1	1	1	1	1	1	1	1	1	1	1	1	1	1	1	1	1	1	1	1	1	1	1	1	1	6.2	6.2	6.2	26.011	227	227	1	24	0	11.597	By MS/MS	By MS/MS	By MS/MS	By MS/MS
Q9VT32;M9PEY1;M9PEP5;Q8IGE6;M9PHW7;M9PF46;Q9VT33;F0JAG1	Q9VT32;M9PEY1;M9PEP5;Q8IGE6;M9PHW7;M9PF46;Q9VT33	4;4;4;4;4;4;4;1	4;4;4;4;4;4;4;1	4;4;4;4;4;4;4;1		CG6767	tr|Q9VT32|Q9VT32_DROME RE57174p OS=Drosophila melanogaster OX=7227 GN=Dmel\CG6767 PE=1 SV=2;tr|M9PEY1|M9PEY1_DROME Uncharacterized protein, isoform C OS=Drosophila melanogaster OX=7227 GN=Dmel\CG6767 PE=1 SV=1;tr|M9PEP5|M9PEP5_DROME Uncharacterized protein	8	4	4	4	1	3	1	2	1	2	1	2	1	3	1	2	1	2	1	2	1	3	1	2	1	2	1	2	12.3	12.3	12.3	38.279	350	350;354;369;372;373;373;388;204	1	29	0	18.085	By MS/MS	By MS/MS	By MS/MS	By MS/MS
M9PF91	M9PF91	10	10	10	Superoxide dismutase [Cu-Zn]	Sod	tr|M9PF91|M9PF91_DROME Superoxide dismutase [Cu-Zn] OS=Drosophila melanogaster OX=7227 GN=Sod1 PE=3 SV=1	1	10	10	10	7	8	10	8	7	8	8	7	7	8	10	8	7	8	8	7	7	8	10	8	7	8	8	7	64.7	64.7	64.7	17.377	167	167	1	270	0	323.31	By MS/MS	By MS/MS	By MS/MS	By MS/MS
M9PFF0	M9PFF0	3	3	3	60S ribosomal protein L13	RpL13	tr|M9PFF0|M9PFF0_DROME 60S ribosomal protein L13 OS=Drosophila melanogaster OX=7227 GN=RpL13 PE=1 SV=1	1	3	3	3	0	3	0	1	1	1	3	1	0	3	0	1	1	1	3	1	0	3	0	1	1	1	3	1	16.5	16.5	16.5	24.951	218	218	1	25	0	25.029		By matching		By MS/MS
M9PFK6	M9PFK6	1	1	1		Fbp1	tr|M9PFK6|M9PFK6_DROME Fat body protein 1, isoform D OS=Drosophila melanogaster OX=7227 GN=Fbp1 PE=4 SV=1	1	1	1	1	1	1	1	0	1	1	0	0	1	1	1	0	1	1	0	0	1	1	1	0	1	1	0	0	1.1	1.1	1.1	119.49	1027	1027	1	13	0	3.9843	By MS/MS	By MS/MS	By MS/MS
M9PFN1	M9PFN1	2	2	2		rept	tr|M9PFN1|M9PFN1_DROME RuvB-like helicase OS=Drosophila melanogaster OX=7227 GN=rept PE=3 SV=1	1	2	2	2	2	2	1	1	2	1	2	1	2	2	1	1	2	1	2	1	2	2	1	1	2	1	2	1	4.2	4.2	4.2	53.541	481	481	1	31	0	41.913	By MS/MS	By MS/MS	By MS/MS	By MS/MS
M9PFS8	M9PFS8	1	1	1			tr|M9PFS8|M9PFS8_DROME GEO05625p1 OS=Drosophila melanogaster OX=7227 GN=Dmel\CG9705 PE=2 SV=1	1	1	1	1	1	1	1	0	0	0	1	0	1	1	1	0	0	0	1	0	1	1	1	0	0	0	1	0	8.4	8.4	8.4	15.779	143	143	1	13	1	-2	By MS/MS	By MS/MS	By MS/MS
M9PFZ6	M9PFZ6	14	1	1		Act79B	tr|M9PFZ6|M9PFZ6_DROME Actin 79B, isoform B OS=Drosophila melanogaster OX=7227 GN=Act79B PE=3 SV=1	1	14	1	1	9	9	7	10	5	7	9	6	0	0	0	1	0	0	0	0	0	0	0	1	0	0	0	0	39.9	3.2	3.2	41.786	376	376	1	3	1	-2	By matching	By matching	By matching	By MS/MS
M9PG40;Q8SYG3	M9PG40;Q8SYG3	2;2	2;2	2;2			tr|M9PG40|M9PG40_DROME Uncharacterized protein, isoform D OS=Drosophila melanogaster OX=7227 GN=Dmel\CG40045 PE=1 SV=1;tr|Q8SYG3|Q8SYG3_DROME RE63412p OS=Drosophila melanogaster OX=7227 GN=Dmel\CG40045 PE=1 SV=1	2	2	2	2	2	2	1	1	2	1	2	1	2	2	1	1	2	1	2	1	2	2	1	1	2	1	2	1	6.6	6.6	6.6	19.203	167	167;168	1	33	0	9.0162	By MS/MS	By MS/MS	By MS/MS	By MS/MS
M9PG65;C0PPK1	M9PG65;C0PPK1	2;1	2;1	2;1		Sfp78E	tr|M9PG65|M9PG65_DROME Seminal fluid protein 78E, isoform B OS=Drosophila melanogaster OX=7227 GN=Sfp78E PE=4 SV=1;tr|C0PPK1|C0PPK1_DROME MIP05887p OS=Drosophila melanogaster OX=7227 GN=Sfp78E PE=2 SV=1	2	2	2	2	1	2	1	1	1	2	2	1	1	2	1	1	1	2	2	1	1	2	1	1	1	2	2	1	17.3	17.3	17.3	17.078	150	150;133	1	30	0	14.649	By MS/MS	By MS/MS	By MS/MS	By MS/MS
Q9VTK9;M9PI17;Q8IQF8;M9PF61	Q9VTK9;M9PI17;Q8IQF8;M9PF61	19;19;16;16	19;19;16;16	19;19;16;16			tr|Q9VTK9|Q9VTK9_DROME LD06393p OS=Drosophila melanogaster OX=7227 GN=34F4T PE=1 SV=2;tr|M9PI17|M9PI17_DROME Uncharacterized protein, isoform D OS=Drosophila melanogaster OX=7227 GN=ESTS:34F4T PE=1 SV=1;tr|Q8IQF8|Q8IQF8_DROME AT18092p OS=Drosophila melanog	4	19	19	19	15	15	9	10	9	6	14	8	15	15	9	10	9	6	14	8	15	15	9	10	9	6	14	8	53.8	53.8	53.8	35.922	316	316;316;350;350	1	238	0	151.14	By MS/MS	By MS/MS	By MS/MS	By MS/MS
M9PJN8;Q7JY07	M9PJN8	41;1	41;1	41;1	Glyceraldehyde-3-phosphate dehydrogenase	Gapdh2	tr|M9PJN8|M9PJN8_DROME Glyceraldehyde-3-phosphate dehydrogenase OS=Drosophila melanogaster OX=7227 GN=Gapdh2 PE=3 SV=1	2	41	41	41	31	36	29	27	29	33	34	28	31	36	29	27	29	33	34	28	31	36	29	27	29	33	34	28	78.3	78.3	78.3	35.369	332	332;343	1	994	0	323.31	By MS/MS	By MS/MS	By MS/MS	By MS/MS
O16043	O16043	1	1	1		Df31	tr|O16043|O16043_DROME Anon1A4 OS=Drosophila melanogaster OX=7227 GN=Df31 PE=1 SV=1	1	1	1	1	0	0	1	1	0	1	1	1	0	0	1	1	0	1	1	1	0	0	1	1	0	1	1	1	8.2	8.2	8.2	18.823	183	183	1	10	0	47.166			By matching	By MS/MS
O18332	O18332	2	2	2		Rab1	tr|O18332|O18332_DROME FI01544p OS=Drosophila melanogaster OX=7227 GN=Rab1 PE=1 SV=1	1	2	2	2	0	1	0	0	0	1	2	0	0	1	0	0	0	1	2	0	0	1	0	0	0	1	2	0	7.3	7.3	7.3	22.762	205	205	1	6	0	4.5252		By matching
Q9U5D5;O18333	Q9U5D5;O18333	1;1	1;1	1;1		Rab2	tr|Q9U5D5|Q9U5D5_DROME Drab2 OS=Drosophila melanogaster OX=7227 GN=Rab2 PE=2 SV=1;tr|O18333|O18333_DROME GH01619p OS=Drosophila melanogaster OX=7227 GN=Rab2 PE=1 SV=1	2	1	1	1	1	0	1	1	0	0	0	0	1	0	1	1	0	0	0	0	1	0	1	1	0	0	0	0	8.9	8.9	8.9	23.537	213	213;213	1	7	0	4.3717	By MS/MS		By MS/MS	By MS/MS
O44226	O44226	1	1	1		EloB	tr|O44226|O44226_DROME Elongin B OS=Drosophila melanogaster OX=7227 GN=EloB PE=1 SV=1	1	1	1	1	0	1	0	0	0	1	1	0	0	1	0	0	0	1	1	0	0	1	0	0	0	1	1	0	7.6	7.6	7.6	13.258	118	118	1	7	0	6.3397		By matching
O61604;Q8IQZ8;Q8IQZ7;D3DMF1;D0IQI3;Q95RN9;Q6II96	O61604;Q8IQZ8;Q8IQZ7;D3DMF1;D0IQI3	4;3;3;3;3;1;1	4;3;3;3;3;1;1	4;3;3;3;3;1;1		Fim;Fim-RD	tr|O61604|O61604_DROME Fimbrin OS=Drosophila melanogaster OX=7227 GN=Fim PE=1 SV=1;tr|Q8IQZ8|Q8IQZ8_DROME FI20019p1 OS=Drosophila melanogaster OX=7227 GN=Fim PE=1 SV=1;tr|Q8IQZ7|Q8IQZ7_DROME FI19014p1 OS=Drosophila melanogaster OX=7227 GN=Fim PE=1 SV=1;tr|	7	4	4	4	0	2	1	1	0	3	3	1	0	2	1	1	0	3	3	1	0	2	1	1	0	3	3	1	10.3	10.3	10.3	71.913	640	640;616;641;641;641;56;86	1	24	0	83.564		By MS/MS	By MS/MS	By MS/MS
O61650;Q9VPN5;Q867V1;Q867Y1	O61650;Q9VPN5;Q867V1;Q867Y1	8;8;4;4	8;8;4;4	8;8;4;4		Hop	tr|O61650|O61650_DROME Hsp70/Hsp90 organizing protein homolog OS=Drosophila melanogaster OX=7227 GN=Stip1 PE=2 SV=1;tr|Q9VPN5|Q9VPN5_DROME LD03220p OS=Drosophila melanogaster OX=7227 GN=Stip1 PE=1 SV=1;tr|Q867V1|Q867V1_DROME Hsp70/Hsp90 organizing protein	4	8	8	8	3	6	3	2	0	4	5	2	3	6	3	2	0	4	5	2	3	6	3	2	0	4	5	2	20	20	20	55.612	489	489;490;321;322	1	54	0	114.27	By MS/MS	By MS/MS	By MS/MS	By MS/MS
Q9V455;Q9UB78;O76522	Q9V455;Q9UB78;O76522	1;1;1	1;1;1	1;1;1	Importin subunit alpha	Kap-alpha3	tr|Q9V455|Q9V455_DROME Importin subunit alpha OS=Drosophila melanogaster OX=7227 GN=Kap-alpha3 PE=1 SV=1;tr|Q9UB78|Q9UB78_DROME Importin subunit alpha OS=Drosophila melanogaster OX=7227 GN=Kap-alpha3 PE=2 SV=1;tr|O76522|O76522_DROME Karyopherin alpha 3 (Fr	3	1	1	1	1	1	1	0	0	0	1	0	1	1	1	0	0	0	1	0	1	1	1	0	0	0	1	0	3.7	3.7	3.7	56.989	514	514;514;514	1	6	0	9.6068	By MS/MS	By MS/MS	By MS/MS
O77425	O77425	1	1	1		Dredd	tr|O77425|O77425_DROME Ribokinase OS=Drosophila melanogaster OX=7227 GN=Dmel\CG13369 PE=2 SV=1	1	1	1	1	1	1	0	0	0	0	1	0	1	1	0	0	0	0	1	0	1	1	0	0	0	0	1	0	3.9	3.9	3.9	31.626	304	304	1	6	0	6.769	By MS/MS	By MS/MS
O97102	O97102	3	3	3	Small ubiquitin-related modifier	smt3	tr|O97102|O97102_DROME Small ubiquitin-related modifier OS=Drosophila melanogaster OX=7227 GN=smt3 PE=1 SV=1	1	3	3	3	1	2	2	1	1	2	3	2	1	2	2	1	1	2	3	2	1	2	2	1	1	2	3	2	40	40	40	10.124	90	90	1	39	0	66.327	By MS/MS	By MS/MS	By MS/MS	By MS/MS
Q7JXZ2;O97121	Q7JXZ2;O97121	5;5	5;5	5;5		Eip55E	tr|Q7JXZ2|Q7JXZ2_DROME Eip55E, isoform A OS=Drosophila melanogaster OX=7227 GN=Eip55E PE=1 SV=1;tr|O97121|O97121_DROME Ecdysteroid-inducible polypeptide EIP40 OS=Drosophila melanogaster OX=7227 GN=Eip55E PE=3 SV=1	2	5	5	5	3	4	0	1	0	3	2	0	3	4	0	1	0	3	2	0	3	4	0	1	0	3	2	0	19.6	19.6	19.6	42.988	393	393;393	1	22	0	41.757	By MS/MS	By MS/MS		By MS/MS
Q960H1;O97479	Q960H1;O97479	11;11	11;11	9;9		Sodh-1	tr|Q960H1|Q960H1_DROME LP12301p OS=Drosophila melanogaster OX=7227 GN=Sodh-1 PE=2 SV=1;tr|O97479|O97479_DROME FI05212p OS=Drosophila melanogaster OX=7227 GN=Sodh-1 PE=1 SV=1	2	11	11	9	3	9	3	1	1	3	3	0	3	9	3	1	1	3	3	0	3	7	3	1	1	2	3	0	48.6	48.6	35	38.643	360	360;360	1	49	0	111.27	By MS/MS	By MS/MS	By MS/MS	By MS/MS
Q7JND6;P91941	Q7JND6;P91941	1;1	1;1	1;1		Acp65Aa	tr|Q7JND6|Q7JND6_DROME Cuticle protein ACP65A OS=Drosophila melanogaster OX=7227 GN=Acp65Aa PE=4 SV=1;tr|P91941|P91941_DROME Adult cuticle protein 65Aa OS=Drosophila melanogaster OX=7227 GN=Acp65Aa PE=1 SV=2	2	1	1	1	0	1	0	1	0	1	0	1	0	1	0	1	0	1	0	1	0	1	0	1	0	1	0	1	25.7	25.7	25.7	10.78	101	101;105	1	10	0	11.149		By MS/MS		By MS/MS
Q9VK85;P91944	Q9VK85;P91944	1;1	1;1	1;1		Elf	tr|Q9VK85|Q9VK85_DROME Eukaryotic translation release factor 3, isoform A OS=Drosophila melanogaster OX=7227 GN=eRF3 PE=1 SV=1;tr|P91944|P91944_DROME Elongation factor 1 alpha-like factor OS=Drosophila melanogaster OX=7227 GN=eRF3 PE=2 SV=1	2	1	1	1	0	1	1	0	0	1	1	1	0	1	1	0	0	1	1	1	0	1	1	0	0	1	1	1	1.8	1.8	1.8	66.451	619	619;619	1	8	0	28.391		By MS/MS	By MS/MS
Q058U3;H1UUP7;Q95TA3;Q8IG84;Q8IGY1;Q6LEH1	Q058U3;H1UUP7;Q95TA3;Q8IG84;Q8IGY1	7;6;5;5;5;3	7;6;5;5;5;3	3;2;2;2;2;1		CG4898-RF;Tm1-RF;Tm1	tr|Q058U3|Q058U3_DROME IP16008p OS=Drosophila melanogaster OX=7227 GN=CG4898-RF PE=2 SV=1;tr|H1UUP7|H1UUP7_DROME FI17820p1 OS=Drosophila melanogaster OX=7227 GN=Tm1-RF PE=2 SV=1;tr|Q95TA3|Q95TA3_DROME GH09289p OS=Drosophila melanogaster OX=7227 GN=Tm1 PE=1	6	7	7	3	3	2	2	5	6	6	3	6	3	2	2	5	6	6	3	6	1	1	0	3	3	3	2	3	17	17	9.8	53.325	501	501;501;441;678;711;270	1	75	0	77.943	By MS/MS	By MS/MS	By MS/MS	By MS/MS
Q3HKQ2;Q8T964;Q0E8H8	Q3HKQ2;Q8T964;Q0E8H8	1;1;1	1;1;1	1;1;1		4h1;BG642312	tr|Q3HKQ2|Q3HKQ2_DROME Male accessory gland protein OS=Drosophila melanogaster OX=7227 GN=4h1 PE=2 SV=1;tr|Q8T964|Q8T964_DROME AT24650p OS=Drosophila melanogaster OX=7227 PE=2 SV=1;tr|Q0E8H8|Q0E8H8_DROME BG642312, isoform A OS=Drosophila melanogaster OX=72	3	1	1	1	1	1	1	0	1	1	1	1	1	1	1	0	1	1	1	1	1	1	1	0	1	1	1	1	10.6	10.6	10.6	7.5756	66	66;77;77	1	17	0	30.348	By MS/MS	By MS/MS	By MS/MS
Q3HKQ5;Q0E8T1;Q4V5I1;Q4V5V9	Q3HKQ5;Q0E8T1;Q4V5I1;Q4V5V9	2;2;2;2	2;2;2;2	2;2;2;2		CG14034	tr|Q3HKQ5|Q3HKQ5_DROME Male accessory gland protein OS=Drosophila melanogaster OX=7227 GN=CG14034 PE=2 SV=1;tr|Q0E8T1|Q0E8T1_DROME Uncharacterized protein, isoform B OS=Drosophila melanogaster OX=7227 GN=Dmel\CG14034 PE=3 SV=1;tr|Q4V5I1|Q4V5I1_DROME IP0766	4	2	2	2	2	2	2	2	0	2	2	2	2	2	2	2	0	2	2	2	2	2	2	2	0	2	2	2	4.7	4.7	4.7	38.029	337	337;338;341;344	1	36	0	53.708	By MS/MS	By MS/MS	By MS/MS	By MS/MS
Q7KN97;Q0E9E2;Q6NKL9;Q86NV1	Q7KN97;Q0E9E2;Q6NKL9;Q86NV1	4;4;2;2	4;4;2;2	4;4;2;2	Pyruvate carboxylase	PCB	tr|Q7KN97|Q7KN97_DROME Pyruvate carboxylase OS=Drosophila melanogaster OX=7227 GN=PCB PE=1 SV=1;tr|Q0E9E2|Q0E9E2_DROME Pyruvate carboxylase OS=Drosophila melanogaster OX=7227 GN=PCB PE=1 SV=1;tr|Q6NKL9|Q6NKL9_DROME RH57795p (Fragment) OS=Drosophila melanog	4	4	4	4	1	1	1	3	1	3	4	1	1	1	1	3	1	3	4	1	1	1	1	3	1	3	4	1	4.3	4.3	4.3	130.86	1181	1181;1197;589;736	1	33	0	15.681	By MS/MS	By MS/MS	By MS/MS	By MS/MS
Q86P95;Q0E9F9	Q86P95;Q0E9F9	2;2	2;2	2;2		CG2915;CG2915-RB	tr|Q86P95|Q86P95_DROME GM01959p OS=Drosophila melanogaster OX=7227 GN=CG2915 PE=2 SV=1;tr|Q0E9F9|Q0E9F9_DROME FI16720p1 OS=Drosophila melanogaster OX=7227 GN=Dmel\CG2915 PE=1 SV=1	2	2	2	2	2	1	1	0	0	2	2	1	2	1	1	0	0	2	2	1	2	1	1	0	0	2	2	1	5.5	5.5	5.5	51.029	453	453;453	1	33	0	4.5635	By MS/MS	By MS/MS	By MS/MS
Q9VGQ4;Q8T3W8;Q0GTC9;Q9VGQ3;Q8MRS1;S5MFT2;Q0GTC8;Q0GTC5	Q9VGQ4;Q8T3W8;Q0GTC9;Q9VGQ3;Q8MRS1;S5MFT2;Q0GTC8;Q0GTC5	13;13;13;13;13;13;11;11	13;13;13;13;13;13;11;11	13;13;13;13;13;13;11;11		scpr-B;scpr-C;CG5106;scpr-A;scpr-A-RA	tr|Q9VGQ4|Q9VGQ4_DROME GH25284p OS=Drosophila melanogaster OX=7227 GN=scpr-B PE=2 SV=2;tr|Q8T3W8|Q8T3W8_DROME AT27079p OS=Drosophila melanogaster OX=7227 GN=scpr-C PE=2 SV=1;tr|Q0GTC9|Q0GTC9_DROME CG5106 OS=Drosophila melanogaster OX=7227 GN=CG5106 PE=4 SV	8	13	13	13	10	10	10	5	2	8	10	12	10	10	10	5	2	8	10	12	10	10	10	5	2	8	10	12	46.9	46.9	46.9	29.282	262	262;262;262;264;264;268;262;262	1	217	0	209.52	By MS/MS	By MS/MS	By MS/MS	By MS/MS
Q9Y1W3;Q0KHQ6;X2JED9;Q9VWH7;C3KGL9	Q9Y1W3;Q0KHQ6;X2JED9;Q9VWH7;C3KGL9	2;2;2;2;1	2;2;2;2;1	2;2;2;2;1		Pfrx;Pfrx-RA	tr|Q9Y1W3|Q9Y1W3_DROME 6-phosphofructo 2-kinase/fructose 2,6-bisphosphatase short form OS=Drosophila melanogaster OX=7227 GN=Pfrx PE=2 SV=1;tr|Q0KHQ6|Q0KHQ6_DROME 6-phosphofructo-2-kinase, isoform A OS=Drosophila melanogaster OX=7227 GN=Pfrx PE=1 SV=1;tr|X	5	2	2	2	1	2	1	2	0	2	2	1	1	2	1	2	0	2	2	1	1	2	1	2	0	2	2	1	8	8	8	53.023	485	485;536;715;716;536	1	18	0	7.6624	By MS/MS	By matching	By MS/MS	By MS/MS
Q0KHX4	Q0KHX4	6	6	6		CG42259-RA	tr|Q0KHX4|Q0KHX4_DROME GH03322p1 OS=Drosophila melanogaster OX=7227 GN=C PE=2 SV=2	1	6	6	6	5	5	6	5	4	6	6	5	5	5	6	5	4	6	6	5	5	5	6	5	4	6	6	5	60.9	60.9	60.9	9.9145	92	92	1	143	0	195.12	By MS/MS	By MS/MS	By MS/MS	By MS/MS
Q15DH8;Q15DQ3	Q15DH8;Q15DQ3	11;10	4;4	4;4	Carboxylic ester hydrolase	Est-6	tr|Q15DH8|Q15DH8_DROME Carboxylic ester hydrolase (Fragment) OS=Drosophila melanogaster OX=7227 GN=Est-6 PE=3 SV=1;tr|Q15DQ3|Q15DQ3_DROME Carboxylic ester hydrolase (Fragment) OS=Drosophila melanogaster OX=7227 GN=Est-6 PE=3 SV=1	2	11	4	4	9	10	10	6	5	6	10	10	4	4	4	0	0	0	3	4	4	4	4	0	0	0	3	4	66.7	15.7	15.7	16.328	153	153;112	1	68	0	183.77	By MS/MS	By MS/MS	By MS/MS	By matching
Q1EBX5	Q1EBX5	2	2	2			tr|Q1EBX5|Q1EBX5_DROME IP15855p OS=Drosophila melanogaster OX=7227 PE=2 SV=1	1	2	2	2	0	2	0	0	0	2	1	0	0	2	0	0	0	2	1	0	0	2	0	0	0	2	1	0	17.6	17.6	17.6	26.153	233	233	1	9	0	12.147		By MS/MS
Q1ECC5	Q1ECC5	7	7	7		Acp62F	tr|Q1ECC5|Q1ECC5_DROME IP01789p (Fragment) OS=Drosophila melanogaster OX=7227 GN=Acp62F PE=2 SV=1	1	7	7	7	4	7	4	4	3	3	6	4	4	7	4	4	3	3	6	4	4	7	4	4	3	3	6	4	47.8	47.8	47.8	12.337	113	113	1	235	0	225.67	By MS/MS	By MS/MS	By MS/MS	By MS/MS
Q9W1G7;Q24150	Q9W1G7;Q24150	2;2	2;2	2;2		Nap1	tr|Q9W1G7|Q9W1G7_DROME LD21576p OS=Drosophila melanogaster OX=7227 GN=Nap1 PE=1 SV=1;tr|Q24150|Q24150_DROME Nucleosome assembly protein NAP-1 OS=Drosophila melanogaster OX=7227 GN=Nap1 PE=1 SV=1	2	2	2	2	0	0	1	0	0	1	2	0	0	0	1	0	0	1	2	0	0	0	1	0	0	1	2	0	7.8	7.8	7.8	42.767	370	370;370	1	5	0	4.2112			By matching
Q9VQQ0;Q24466	Q9VQQ0;Q24466	1;1	1;1	1;1	Serine/threonine-protein phosphatase 2A activator	Ptpa	tr|Q9VQQ0|Q9VQQ0_DROME Serine/threonine-protein phosphatase 2A activator OS=Drosophila melanogaster OX=7227 GN=Ptpa PE=1 SV=1;tr|Q24466|Q24466_DROME Serine/threonine-protein phosphatase 2A activator OS=Drosophila melanogaster OX=7227 GN=Ptpa PE=2 SV=1	2	1	1	1	1	0	0	0	0	0	1	0	1	0	0	0	0	0	1	0	1	0	0	0	0	0	1	0	4	4	4	44.256	398	398;398	1	4	0	3.8451	By MS/MS
X2JAB9;Q24584	X2JAB9;Q24584	1;1	1;1	1;1		Vinc	tr|X2JAB9|X2JAB9_DROME Vinculin, isoform B OS=Drosophila melanogaster OX=7227 GN=Vinc PE=1 SV=1;tr|Q24584|Q24584_DROME Vinculin OS=Drosophila melanogaster OX=7227 GN=Vinc PE=4 SV=1	2	1	1	1	1	1	0	1	0	1	0	1	1	1	0	1	0	1	0	1	1	1	0	1	0	1	0	1	1.6	1.6	1.6	106.3	961	961;962	1	6	0.0015267	3.0946	By MS/MS	By matching		By MS/MS
Q27598;Q7K2W6;E2RWQ0	Q27598;Q7K2W6	36;36;6	36;36;6	21;21;0		PPO1	tr|Q27598|Q27598_DROME Pro-phenol oxidase A1 OS=Drosophila melanogaster OX=7227 PE=1 SV=1;tr|Q7K2W6|Q7K2W6_DROME GH04080p OS=Drosophila melanogaster OX=7227 GN=PPO1 PE=1 SV=1	3	36	36	21	32	27	24	9	7	11	21	18	32	27	24	9	7	11	21	18	18	16	14	5	3	6	13	14	53	53	31	79.09	690	690;690;327	1	533	0	323.31	By MS/MS	By MS/MS	By MS/MS	By MS/MS
Q29QF8	Q29QF8	2	2	2			tr|Q29QF8|Q29QF8_DROME IP02545p OS=Drosophila melanogaster OX=7227 PE=2 SV=1	1	2	2	2	1	1	1	2	1	1	0	1	1	1	1	2	1	1	0	1	1	1	1	2	1	1	0	1	8.8	8.8	8.8	25.351	238	238	1	17	0	4.6077	By MS/MS	By MS/MS	By matching	By MS/MS
Q6GUT9;Q6GUT7;Q29QI8	Q6GUT9;Q6GUT7;Q29QI8	2;2;2	2;2;2	2;2;2		Acp53C14a	tr|Q6GUT9|Q6GUT9_DROME ACP53C14A OS=Drosophila melanogaster OX=7227 GN=Acp53C14a PE=4 SV=1;tr|Q6GUT7|Q6GUT7_DROME ACP53C14A OS=Drosophila melanogaster OX=7227 GN=Acp53C14a PE=2 SV=1;tr|Q29QI8|Q29QI8_DROME IP04962p (Fragment) OS=Drosophila melanogaster OX=7	3	2	2	2	0	1	0	0	0	0	1	1	0	1	0	0	0	0	1	1	0	1	0	0	0	0	1	1	28.9	28.9	28.9	13.527	121	121;121;122	1	6	0	4.9619		By MS/MS
Q29QY4	Q29QY4	13	4	4	Alcohol dehydrogenase		tr|Q29QY4|Q29QY4_DROME Alcohol dehydrogenase OS=Drosophila melanogaster OX=7227 PE=2 SV=1	1	13	4	4	9	13	7	8	6	10	7	6	1	4	0	2	0	3	2	1	1	4	0	2	0	3	2	1	47.4	14.8	14.8	23.312	209	209	1	40	0	323.31	By MS/MS	By MS/MS	By matching	By MS/MS
Q2VY99;Q2VYA1;Q2VY98;Q2VYA0	Q2VY99;Q2VYA1;Q2VY98;Q2VYA0	26;25;25;24	26;25;25;24	1;0;0;0	Alpha-amylase	Amy-d;Amy-p	tr|Q2VY99|Q2VY99_DROME Alpha-amylase OS=Drosophila melanogaster OX=7227 GN=Amy-d PE=2 SV=1;tr|Q2VYA1|Q2VYA1_DROME Alpha-amylase OS=Drosophila melanogaster OX=7227 GN=Amy-p PE=2 SV=1;tr|Q2VY98|Q2VY98_DROME Alpha-amylase OS=Drosophila melanogaster OX=7227 GN	4	26	26	1	18	24	17	11	9	13	13	13	18	24	17	11	9	13	13	13	0	1	0	0	0	0	1	0	61.3	61.3	4.7	53.671	494	494;494;494;494	1	523	0	323.31	By MS/MS	By MS/MS	By MS/MS	By MS/MS
Q2XYE0;Q6NMY2	Q2XYE0;Q6NMY2	3;3	3;3	3;3		CG8343;BEST:GH10831	tr|Q2XYE0|Q2XYE0_DROME CG8343 (Fragment) OS=Drosophila melanogaster OX=7227 GN=CG8343 PE=4 SV=1;tr|Q6NMY2|Q6NMY2_DROME RH54371p OS=Drosophila melanogaster OX=7227 GN=BEST:GH10831 PE=2 SV=1	2	3	3	3	3	3	1	1	1	1	1	1	3	3	1	1	1	1	1	1	3	3	1	1	1	1	1	1	30.2	30.2	30.2	18.979	169	169;182	1	28	0	7.2349	By MS/MS	By MS/MS	By MS/MS	By MS/MS
Q4ABE3;Q4ABD8;Q4AB94;Q4AB54	Q4ABE3;Q4ABD8;Q4AB94;Q4AB54	1;1;1;1	1;1;1;1	1;1;1;1		His1:CG33801;His1:CG33807;His1:CG33834;His1:CG33861	tr|Q4ABE3|Q4ABE3_DROME Histone H1 OS=Drosophila melanogaster OX=7227 GN=His1:CG33801 PE=3 SV=1;tr|Q4ABD8|Q4ABD8_DROME Histone H1 OS=Drosophila melanogaster OX=7227 GN=His1:CG33807 PE=3 SV=1;tr|Q4AB94|Q4AB94_DROME Histone H1 OS=Drosophila melanogaster OX=72	4	1	1	1	0	0	0	0	0	0	0	1	0	0	0	0	0	0	0	1	0	0	0	0	0	0	0	1	8.6	8.6	8.6	26.34	256	256;256;256;256	1	1	0	4.3874
Q9W370;Q4QPZ8	Q9W370;Q4QPZ8	2;2	2;2	2;2			tr|Q9W370|Q9W370_DROME GEO12084p1 OS=Drosophila melanogaster OX=7227 GN=Dmel\CG15369 PE=1 SV=1;tr|Q4QPZ8|Q4QPZ8_DROME IP05946p (Fragment) OS=Drosophila melanogaster OX=7227 PE=2 SV=1	2	2	2	2	2	2	1	2	2	2	2	2	2	2	1	2	2	2	2	2	2	2	1	2	2	2	2	2	24.6	24.6	24.6	13.16	122	122;126	1	38	0	81.157	By MS/MS	By MS/MS	By MS/MS	By MS/MS
Q9W374;Q4TWT4;Q95U76;Q94914	Q9W374;Q4TWT4;Q95U76;Q94914	5;5;4;3	5;5;4;3	5;5;4;3		su(r)	tr|Q9W374|Q9W374_DROME Dihydropyrimidine dehydrogenase [NADP(+)] OS=Drosophila melanogaster OX=7227 GN=su(r) PE=1 SV=2;tr|Q4TWT4|Q4TWT4_DROME Dihydropyrimidine dehydrogenase [NADP(+)] OS=Drosophila melanogaster OX=7227 GN=su(r) PE=3 SV=1;tr|Q95U76|Q95U76_D	4	5	5	5	4	3	2	2	1	2	3	1	4	3	2	2	1	2	3	1	4	3	2	2	1	2	3	1	7.1	7.1	7.1	111.22	1031	1031;1031;864;626	1	36	0	29.04	By MS/MS	By MS/MS	By MS/MS	By MS/MS
Q4V3L7;Q4V3F7;Q9Y112;Q4V403	Q4V3L7;Q4V3F7;Q9Y112;Q4V403	8;8;8;7	8;8;8;7	8;8;8;7		BcDNA:GH10614;BcDNA.GH10614	tr|Q4V3L7|Q4V3L7_DROME IP10537p (Fragment) OS=Drosophila melanogaster OX=7227 GN=BcDNA:GH10614 PE=2 SV=1;tr|Q4V3F7|Q4V3F7_DROME IP10437p (Fragment) OS=Drosophila melanogaster OX=7227 GN=BcDNA:GH10614 PE=2 SV=1;tr|Q9Y112|Q9Y112_DROME BcDNA.GH10614 OS=Drosop	4	8	8	8	3	7	4	4	3	5	5	2	3	7	4	4	3	5	5	2	3	7	4	4	3	5	5	2	24.4	24.4	24.4	36.191	315	315;315;316;319	1	76	0	72.606	By MS/MS	By MS/MS	By MS/MS	By MS/MS
Q4V3P0;Q4V3N9;Q7KE33;Q4V3N5	Q4V3P0;Q4V3N9;Q7KE33;Q4V3N5	8;8;8;5	8;8;8;5	8;8;8;5		Obp51a	tr|Q4V3P0|Q4V3P0_DROME IP02295p (Fragment) OS=Drosophila melanogaster OX=7227 GN=Obp51a PE=2 SV=1;tr|Q4V3N9|Q4V3N9_DROME IP02296p (Fragment) OS=Drosophila melanogaster OX=7227 GN=Obp51a PE=2 SV=1;tr|Q7KE33|Q7KE33_DROME Odorant binding protein c OS=Drosophi	4	8	8	8	7	5	6	3	3	3	3	4	7	5	6	3	3	3	3	4	7	5	6	3	3	3	3	4	57.7	57.7	57.7	12.679	111	111;112;117;76	1	168	0	139.84	By MS/MS	By MS/MS	By MS/MS	By MS/MS
Q4V4E7	Q4V4E7	1	1	1		CG31119	tr|Q4V4E7|Q4V4E7_DROME IP10969p OS=Drosophila melanogaster OX=7227 GN=CG31119 PE=2 SV=1	1	1	1	1	0	0	1	0	1	1	1	1	0	0	1	0	1	1	1	1	0	0	1	0	1	1	1	1	3.4	3.4	3.4	37.205	328	328	1	7	0.0015129	2.9285			By matching
Q4V4I4;Q8IQZ4	Q4V4I4;Q8IQZ4	1;1	1;1	1;1		CG32554	tr|Q4V4I4|Q4V4I4_DROME IP08522p OS=Drosophila melanogaster OX=7227 GN=CG32554 PE=2 SV=1;tr|Q8IQZ4|Q8IQZ4_DROME Uncharacterized protein OS=Drosophila melanogaster OX=7227 GN=Dmel\CG32554 PE=4 SV=1	2	1	1	1	0	1	0	0	0	0	1	0	0	1	0	0	0	0	1	0	0	1	0	0	0	0	1	0	10.3	10.3	10.3	25.658	224	224;239	1	4	0.001497	2.8109		By MS/MS
Q9W1B9;Q4V5X9	Q9W1B9;Q4V5X9	2;2	2;2	2;2		RpL12	tr|Q9W1B9|Q9W1B9_DROME GEO07602p1 OS=Drosophila melanogaster OX=7227 GN=RpL12 PE=1 SV=1;tr|Q4V5X9|Q4V5X9_DROME IP07888p OS=Drosophila melanogaster OX=7227 GN=RpL12 PE=2 SV=1	2	2	2	2	1	2	1	1	2	2	2	1	1	2	1	1	2	2	2	1	1	2	1	1	2	2	2	1	14.5	14.5	14.5	17.673	165	165;307	1	27	0	6.4373	By MS/MS	By MS/MS	By MS/MS	By MS/MS
Q4V617	Q4V617	1	1	1		CG32952	tr|Q4V617|Q4V617_DROME IP06116p (Fragment) OS=Drosophila melanogaster OX=7227 GN=CG32952 PE=2 SV=1	1	1	1	1	1	1	1	1	1	1	1	1	1	1	1	1	1	1	1	1	1	1	1	1	1	1	1	1	22.7	22.7	22.7	4.9409	44	44	1	49	0	32.576	By MS/MS	By MS/MS	By MS/MS	By MS/MS
Q9VQA3;Q4V679	Q9VQA3;Q4V679	2;2	2;2	2;2		CG17242	tr|Q9VQA3|Q9VQA3_DROME Uncharacterized protein, isoform A OS=Drosophila melanogaster OX=7227 GN=Dmel\CG17242 PE=4 SV=1;tr|Q4V679|Q4V679_DROME IP08039p (Fragment) OS=Drosophila melanogaster OX=7227 GN=CG17242 PE=2 SV=1	2	2	2	2	1	1	1	1	1	2	1	1	1	1	1	1	1	2	1	1	1	1	1	1	1	2	1	1	9.8	9.8	9.8	26.38	245	245;253	1	20	0	8.677	By MS/MS	By MS/MS	By MS/MS	By matching
Q4V6J1	Q4V6J1	1	1	1		GstE10	tr|Q4V6J1|Q4V6J1_DROME Glutathione S transferase E10, isoform A OS=Drosophila melanogaster OX=7227 GN=GstE10 PE=2 SV=1	1	1	1	1	0	0	0	0	0	1	1	0	0	0	0	0	0	1	1	0	0	0	0	0	0	1	1	0	6.2	6.2	6.2	27.217	240	240	1	2	0	4.2706
Q9VQE1;Q4V6K5	Q9VQE1;Q4V6K5	2;2	2;2	2;2		CG15394	tr|Q9VQE1|Q9VQE1_DROME Uncharacterized protein, isoform C OS=Drosophila melanogaster OX=7227 GN=Dmel\CG15394 PE=4 SV=3;tr|Q4V6K5|Q4V6K5_DROME IP04634p (Fragment) OS=Drosophila melanogaster OX=7227 GN=CG15394 PE=2 SV=1	2	2	2	2	1	1	2	1	1	1	1	1	1	1	2	1	1	1	1	1	1	1	2	1	1	1	1	1	18.9	18.9	18.9	18.463	159	159;169	1	24	0	112.77	By MS/MS	By MS/MS	By MS/MS	By MS/MS
Q9U916;Q53YH3	Q9U916;Q53YH3	3;3	3;3	3;3		Crc	tr|Q9U916|Q9U916_DROME Calreticulin OS=Drosophila melanogaster OX=7227 GN=Calr PE=2 SV=1;tr|Q53YH3|Q53YH3_DROME Calreticulin, isoform B OS=Drosophila melanogaster OX=7227 GN=Calr PE=1 SV=1	2	3	3	3	2	3	0	1	0	1	2	1	2	3	0	1	0	1	2	1	2	3	0	1	0	1	2	1	14	14	14	46.809	406	406;406	1	22	0	25.674	By MS/MS	By MS/MS		By MS/MS
Q86DS7;Q53ZT0	Q86DS7;Q53ZT0	1;1	1;1	1;1		DnaJ-1	tr|Q86DS7|Q86DS7_DROME DNAJ-1 OS=Drosophila melanogaster OX=7227 GN=DnaJ-1 PE=4 SV=1;tr|Q53ZT0|Q53ZT0_DROME DNAJ-1 OS=Drosophila melanogaster OX=7227 GN=DnaJ-1 PE=1 SV=1	2	1	1	1	0	0	1	0	0	1	0	0	0	0	1	0	0	1	0	0	0	0	1	0	0	1	0	0	6.9	6.9	6.9	37.058	334	334;334	1	4	0.0014641	2.5834			By matching
Q59E09	Q59E09	3	3	3	Acetyl-coenzyme A synthetase	AcCoAS	tr|Q59E09|Q59E09_DROME Acetyl-coenzyme A synthetase OS=Drosophila melanogaster OX=7227 GN=AcCoAS PE=1 SV=2	1	3	3	3	2	2	2	3	2	3	0	2	2	2	2	3	2	3	0	2	2	2	2	3	2	3	0	2	7.6	7.6	7.6	75.945	670	670	1	44	0	80.16	By MS/MS	By MS/MS	By MS/MS	By MS/MS
Q5IFG3;Q5IFG0;Q5IFF9;Q5IFG1;Q5IFG5;Q5IFG6;Q5IFG4;Q5IFF8;Q5IFF6;Q5IFE9	Q5IFG3;Q5IFG0;Q5IFF9;Q5IFG1;Q5IFG5;Q5IFG6;Q5IFG4;Q5IFF8;Q5IFF6;Q5IFE9	19;18;18;16;16;16;16;16;13;12	1;1;0;1;1;1;0;0;1;1	1;1;0;1;1;1;0;0;1;1		amy-d;amy-p	tr|Q5IFG3|Q5IFG3_DROME Alpha amylase (Fragment) OS=Drosophila melanogaster OX=7227 GN=amy-d PE=3 SV=1;tr|Q5IFG0|Q5IFG0_DROME Alpha amylase (Fragment) OS=Drosophila melanogaster OX=7227 GN=amy-d PE=3 SV=1;tr|Q5IFF9|Q5IFF9_DROME Alpha amylase (Fragment) OS=D	10	19	1	1	15	17	14	8	7	11	10	10	1	1	1	1	1	1	1	1	1	1	1	1	1	1	1	1	81.8	7.8	7.8	31.964	296	296;296;296;273;276;296;296;296;232;232	1	42	0	23.788	By MS/MS	By MS/MS	By MS/MS	By MS/MS
Q7K2I4;Q5U0U2	Q7K2I4;Q5U0U2	8;8	5;5	5;5	Peptidyl-prolyl cis-trans isomerase		tr|Q7K2I4|Q7K2I4_DROME Peptidyl-prolyl cis-trans isomerase OS=Drosophila melanogaster OX=7227 GN=Dmel\CG7768 PE=2 SV=1;tr|Q5U0U2|Q5U0U2_DROME Peptidyl-prolyl cis-trans isomerase (Fragment) OS=Drosophila melanogaster OX=7227 PE=2 SV=1	2	8	5	5	6	5	4	2	3	4	5	5	3	2	2	1	2	1	2	4	3	2	2	1	2	1	2	4	53	32.9	32.9	17.771	164	164;194	1	56	0	29.609	By MS/MS	By MS/MS	By MS/MS	By MS/MS
Q9VYT3;Q5U158	Q9VYT3;Q5U158	2;2	2;2	2;2		CG2025	tr|Q9VYT3|Q9VYT3_DROME FI23714p1 OS=Drosophila melanogaster OX=7227 GN=Nrd1 PE=1 SV=2;tr|Q5U158|Q5U158_DROME RE02581p OS=Drosophila melanogaster OX=7227 GN=Nrd1 PE=2 SV=1	2	2	2	2	0	1	0	0	0	0	1	1	0	1	0	0	0	0	1	1	0	1	0	0	0	0	1	1	3.5	3.5	3.5	132.76	1147	1147;1147	1	5	0	4.6932		By matching
Q960Q5;Q8IQM5;Q9VUR4;Q6NN25;Q6AWG5	Q960Q5;Q8IQM5;Q9VUR4;Q6NN25;Q6AWG5	1;1;1;1;1	1;1;1;1;1	1;1;1;1;1		CG7656;CG7656-RA	tr|Q960Q5|Q960Q5_DROME LD40324p OS=Drosophila melanogaster OX=7227 GN=CG7656 PE=2 SV=1;tr|Q8IQM5|Q8IQM5_DROME Uncharacterized protein, isoform A OS=Drosophila melanogaster OX=7227 GN=Dmel\CG7656 PE=1 SV=1;tr|Q9VUR4|Q9VUR4_DROME FI11905p OS=Drosophila melan	5	1	1	1	1	1	0	1	0	1	1	0	1	1	0	1	0	1	1	0	1	1	0	1	0	1	1	0	8.1	8.1	8.1	29.223	270	270;317;319;319;341	1	8	0.0015798	3.5219	By MS/MS	By matching		By MS/MS
Q6BCZ0;Q8IGZ7	Q6BCZ0	6;1	6;1	6;1			tr|Q6BCZ0|Q6BCZ0_DROME CG7415 (Fragment) OS=Drosophila melanogaster OX=7227 PE=2 SV=1	2	6	6	6	2	3	1	2	2	4	6	1	2	3	1	2	2	4	6	1	2	3	1	2	2	4	6	1	11.8	11.8	11.8	82	727	727;395	1	46	0	21.607	By MS/MS	By MS/MS	By MS/MS	By MS/MS
Q6GV01	Q6GV01	7	5	5		lectin-30A	tr|Q6GV01|Q6GV01_DROME Lectin30A (Fragment) OS=Drosophila melanogaster OX=7227 GN=lectin-30A PE=4 SV=1	1	7	5	5	4	4	2	3	2	4	2	2	3	2	1	2	1	2	0	0	3	2	1	2	1	2	0	0	26.5	21.5	21.5	26.338	223	223	1	28	0	23.493	By MS/MS	By MS/MS	By MS/MS	By MS/MS
Q6GV06	Q6GV06	7	7	5		lectin-30A	tr|Q6GV06|Q6GV06_DROME IP20609p (Fragment) OS=Drosophila melanogaster OX=7227 GN=lectin-30A PE=2 SV=1	1	7	7	5	1	2	1	1	1	2	6	6	1	2	1	1	1	2	6	6	0	0	0	0	0	0	4	4	26.5	26.5	21.5	26.296	223	223	1	43	0	65.428	By MS/MS	By MS/MS	By MS/MS	By MS/MS
Q6NN12	Q6NN12	15	15	15		CG18279	tr|Q6NN12|Q6NN12_DROME HL05792p (Fragment) OS=Drosophila melanogaster OX=7227 GN=CG18279 PE=2 SV=1	1	15	15	15	13	13	12	14	13	13	14	12	13	13	12	14	13	13	14	12	13	13	12	14	13	13	14	12	61.6	61.6	61.6	25.234	232	232	1	448	0	323.31	By MS/MS	By MS/MS	By MS/MS	By MS/MS
Q6NNE3	Q6NNE3	2	2	2			tr|Q6NNE3|Q6NNE3_DROME RH35841p (Fragment) OS=Drosophila melanogaster OX=7227 PE=2 SV=1	1	2	2	2	2	2	2	2	2	2	1	2	2	2	2	2	2	2	1	2	2	2	2	2	2	2	1	2	17.5	17.5	17.5	23.185	217	217	1	44	0	68.593	By MS/MS	By MS/MS	By MS/MS	By MS/MS
Q6NNT8	Q6NNT8	3	3	3	Kinesin-like protein		tr|Q6NNT8|Q6NNT8_DROME Kinesin-like protein (Fragment) OS=Drosophila melanogaster OX=7227 PE=2 SV=1	1	3	3	3	1	0	1	2	1	1	2	1	1	0	1	2	1	1	2	1	1	0	1	2	1	1	2	1	13.1	13.1	13.1	40.054	358	358	1	16	0	22.58	By MS/MS		By MS/MS	By MS/MS
Q9VI04;Q6NP10	Q9VI04;Q6NP10	1;1	1;1	1;1		pyd3	tr|Q9VI04|Q9VI04_DROME Beta-alanine synthase OS=Drosophila melanogaster OX=7227 GN=pyd3 PE=1 SV=2;tr|Q6NP10|Q6NP10_DROME LD13390p (Fragment) OS=Drosophila melanogaster OX=7227 GN=pyd3 PE=2 SV=1	2	1	1	1	0	1	0	0	0	0	0	0	0	1	0	0	0	0	0	0	0	1	0	0	0	0	0	0	3.9	3.9	3.9	43.799	386	386;408	1	1	0.0015337	3.1259		By MS/MS
Q9VME1;Q6NR65	Q9VME1;Q6NR65	1;1	1;1	1;1		CG9511	tr|Q9VME1|Q9VME1_DROME FI01864p OS=Drosophila melanogaster OX=7227 GN=CG13981 PE=2 SV=2;tr|Q6NR65|Q6NR65_DROME RH51491p OS=Drosophila melanogaster OX=7227 GN=CG9511 PE=2 SV=1	2	1	1	1	0	0	1	0	0	1	1	0	0	0	1	0	0	1	1	0	0	0	1	0	0	1	1	0	2.7	2.7	2.7	46.789	401	401;401	1	7	0	13.192			By matching
Q768S2;Q9W2R9	Q768S2;Q9W2R9	1;1	1;1	1;1		Rph	tr|Q768S2|Q768S2_DROME Rabphilin (Fragment) OS=Drosophila melanogaster OX=7227 GN=Rph PE=2 SV=1;tr|Q9W2R9|Q9W2R9_DROME Rabphilin, isoform A OS=Drosophila melanogaster OX=7227 GN=Rph PE=4 SV=2	2	1	1	1	1	0	1	1	1	1	1	1	1	0	1	1	1	1	1	1	1	0	1	1	1	1	1	1	4.3	4.3	4.3	21.1	184	184;638	1	19	0.0042076	2.3641	By MS/MS		By MS/MS	By MS/MS
Q7JR49	Q7JR49	2	2	2		VhaAC45	tr|Q7JR49|Q7JR49_DROME LD09158p OS=Drosophila melanogaster OX=7227 GN=VhaAC45 PE=1 SV=1	1	2	2	2	1	1	0	1	0	2	1	0	1	1	0	1	0	2	1	0	1	1	0	1	0	2	1	0	7.9	7.9	7.9	41.123	379	379	1	9	0	5.5309	By matching	By matching		By MS/MS
Q7JRC0	Q7JRC0	1	1	1			tr|Q7JRC0|Q7JRC0_DROME GEO09647p1 OS=Drosophila melanogaster OX=7227 GN=Dmel\CG12384 PE=1 SV=1	1	1	1	1	1	1	1	1	1	1	1	1	1	1	1	1	1	1	1	1	1	1	1	1	1	1	1	1	16.7	16.7	16.7	9.9432	96	96	1	24	0	5.7588	By MS/MS	By MS/MS	By MS/MS	By MS/MS
Q7JRN6	Q7JRN6	3	3	3			tr|Q7JRN6|Q7JRN6_DROME GH06388p OS=Drosophila melanogaster OX=7227 GN=BEST:GH18008 PE=2 SV=1	1	3	3	3	2	2	2	0	0	1	2	0	2	2	2	0	0	1	2	0	2	2	2	0	0	1	2	0	13.5	13.5	13.5	24.828	223	223	1	24	0	19.244	By MS/MS	By MS/MS	By MS/MS
Q9VCR2;Q7JUX5	Q9VCR2;Q7JUX5	2;2	2;2	2;2	Aminoacylase-1	CG6726	tr|Q9VCR2|Q9VCR2_DROME Uncharacterized protein, isoform A OS=Drosophila melanogaster OX=7227 GN=Dmel\CG6726 PE=1 SV=2;tr|Q7JUX5|Q7JUX5_DROME RE13549p (Fragment) OS=Drosophila melanogaster OX=7227 GN=CG6726 PE=2 SV=1	2	2	2	2	0	2	0	0	0	0	1	0	0	2	0	0	0	0	1	0	0	2	0	0	0	0	1	0	7.5	7.5	7.5	44.998	401	401;413	1	4	0	9.7495		By MS/MS
Q7JV39	Q7JV39	4	4	3			tr|Q7JV39|Q7JV39_DROME GH01142p OS=Drosophila melanogaster OX=7227 GN=Dmel\CG11400 PE=2 SV=1	1	4	4	3	3	4	3	3	3	3	3	4	3	4	3	3	3	3	3	4	2	3	2	2	2	2	2	3	22.7	22.7	19.2	21.946	198	198	1	88	0	62.072	By MS/MS	By MS/MS	By MS/MS	By MS/MS
Q7JVH6	Q7JVH6	7	7	7			tr|Q7JVH6|Q7JVH6_DROME LD24696p OS=Drosophila melanogaster OX=7227 GN=Dmel\CG9436 PE=1 SV=1	1	7	7	7	5	7	2	4	2	6	6	2	5	7	2	4	2	6	6	2	5	7	2	4	2	6	6	2	24.8	24.8	24.8	35.418	311	311	1	97	0	101.39	By MS/MS	By MS/MS	By MS/MS	By MS/MS
Q7JVI6	Q7JVI6	1	1	1		GstE13	tr|Q7JVI6|Q7JVI6_DROME Glutathione S transferase E13, isoform A OS=Drosophila melanogaster OX=7227 GN=GstE13 PE=1 SV=1	1	1	1	1	0	0	0	0	0	0	1	0	0	0	0	0	0	0	1	0	0	0	0	0	0	0	1	0	5.3	5.3	5.3	25.768	226	226	1	2	0.0015873	3.5846
Q7JW48	Q7JW48	1	1	1			tr|Q7JW48|Q7JW48_DROME RE12410p OS=Drosophila melanogaster OX=7227 GN=Dmel\CG10911 PE=2 SV=1	1	1	1	1	1	1	1	0	0	0	1	0	1	1	1	0	0	0	1	0	1	1	1	0	0	0	1	0	3.3	3.3	3.3	37.648	359	359	1	8	0	41.206	By MS/MS	By MS/MS	By MS/MS
Q7JWX3;Q9U5W7;Q6V6V0;Q6V6U1;Q6V6U7;Q6V6U5;Q6V6U9;Q6V6U4;Q6V6U3;Q6V6U2;Q6V6U6;Q6V6U8	Q7JWX3;Q9U5W7;Q6V6V0;Q6V6U1;Q6V6U7;Q6V6U5;Q6V6U9;Q6V6U4;Q6V6U3;Q6V6U2;Q6V6U6;Q6V6U8	12;11;7;7;7;7;7;7;7;7;7;6	12;11;7;7;7;7;7;7;7;7;7;6	12;11;7;7;7;7;7;7;7;7;7;6		nec	tr|Q7JWX3|Q7JWX3_DROME GH10112p OS=Drosophila melanogaster OX=7227 GN=nec PE=1 SV=1;tr|Q9U5W7|Q9U5W7_DROME Serpin, putative OS=Drosophila melanogaster OX=7227 GN=nec PE=2 SV=1;tr|Q6V6V0|Q6V6V0_DROME Spn43Ac (Fragment) OS=Drosophila melanogaster OX=7227 GN=	12	12	12	12	9	10	7	4	2	5	7	4	9	10	7	4	2	5	7	4	9	10	7	4	2	5	7	4	36.1	36.1	36.1	53.727	476	476;476;353;354;355;355;356;356;356;356;357;356	1	120	0	323.31	By MS/MS	By MS/MS	By MS/MS	By MS/MS
Q7JYH0;Q9VBF3	Q7JYH0;Q9VBF3	2;2	2;2	2;2		CG6503	tr|Q7JYH0|Q7JYH0_DROME RH63361p OS=Drosophila melanogaster OX=7227 GN=CG6503 PE=2 SV=1;tr|Q9VBF3|Q9VBF3_DROME FI01468p OS=Drosophila melanogaster OX=7227 GN=CT20261 PE=1 SV=2	2	2	2	2	2	2	2	2	2	2	1	2	2	2	2	2	2	2	1	2	2	2	2	2	2	2	1	2	57.4	57.4	57.4	4.8293	47	47;62	1	71	0	227.03	By MS/MS	By MS/MS	By MS/MS	By MS/MS
Q9VED8;Q7JYM9	Q9VED8;Q7JYM9	5;5	5;5	5;5		DNaseII	tr|Q9VED8|Q9VED8_DROME Deoxyribonuclease II OS=Drosophila melanogaster OX=7227 GN=DNaseII PE=1 SV=1;tr|Q7JYM9|Q7JYM9_DROME GH10876p (Fragment) OS=Drosophila melanogaster OX=7227 GN=DNaseII PE=2 SV=1	2	5	5	5	4	3	4	0	1	2	3	2	4	3	4	0	1	2	3	2	4	3	4	0	1	2	3	2	16.9	16.9	16.9	41.34	366	366;372	1	37	0	25.731	By MS/MS	By MS/MS	By MS/MS
Q9NIU1;Q9VRS4;Q7JYN3	Q9NIU1;Q9VRS4;Q7JYN3	1;1;1	1;1;1	1;1;1		yip7	tr|Q9NIU1|Q9NIU1_DROME Yippee interacting protein 7 (Fragment) OS=Drosophila melanogaster OX=7227 GN=yip7 PE=2 SV=1;tr|Q9VRS4|Q9VRS4_DROME Machete OS=Drosophila melanogaster OX=7227 GN=yip7 PE=1 SV=1;tr|Q7JYN3|Q7JYN3_DROME GH08377p (Fragment) OS=Drosophila	3	1	1	1	0	0	0	0	0	0	1	0	0	0	0	0	0	0	1	0	0	0	0	0	0	0	1	0	10.7	10.7	10.7	12.576	122	122;270;273	1	1	0.002845	2.4261
Q9GTU5;Q9GNF4;Q9GNE4;Q9GNE3;Q7JYW9;Q9GQI2	Q9GTU5;Q9GNF4;Q9GNE4;Q9GNE3;Q7JYW9	11;11;11;11;11;5	11;11;11;11;11;5	11;11;11;11;11;5	Hexokinase	Hex-C	tr|Q9GTU5|Q9GTU5_DROME Phosphotransferase OS=Drosophila melanogaster OX=7227 GN=Hex-C PE=3 SV=1;tr|Q9GNF4|Q9GNF4_DROME Phosphotransferase OS=Drosophila melanogaster OX=7227 GN=Hex-C PE=3 SV=1;tr|Q9GNE4|Q9GNE4_DROME Phosphotransferase OS=Drosophila melanoga	6	11	11	11	1	4	5	6	3	7	6	2	1	4	5	6	3	7	6	2	1	4	5	6	3	7	6	2	30.6	30.6	30.6	50.798	454	454;454;454;454;454;140	1	73	0	152.51	By MS/MS	By MS/MS	By MS/MS	By MS/MS
Q9VDH8;Q7JYY0	Q9VDH8;Q7JYY0	1;1	1;1	1;1		RpS30	tr|Q9VDH8|Q9VDH8_DROME 40S ribosomal protein S30 OS=Drosophila melanogaster OX=7227 GN=RpS30 PE=1 SV=1;tr|Q7JYY0|Q7JYY0_DROME 40S ribosomal protein S30 (Fragment) OS=Drosophila melanogaster OX=7227 GN=RpS30 PE=2 SV=1	2	1	1	1	1	1	0	0	0	0	1	0	1	1	0	0	0	0	1	0	1	1	0	0	0	0	1	0	7.6	7.6	7.6	14.585	132	132;147	1	7	0	4.0644	By MS/MS	By MS/MS
Q7JYZ0	Q7JYZ0	4	4	4			tr|Q7JYZ0|Q7JYZ0_DROME GEO08206p1 OS=Drosophila melanogaster OX=7227 GN=l(2)k04810 PE=2 SV=1	1	4	4	4	3	4	2	2	2	2	2	2	3	4	2	2	2	2	2	2	3	4	2	2	2	2	2	2	46	46	46	17.311	161	161	1	63	0	42.1	By MS/MS	By MS/MS	By MS/MS	By MS/MS
Q7JZW2	Q7JZW2	2	2	2		RpS15	tr|Q7JZW2|Q7JZW2_DROME GEO07301p1 OS=Drosophila melanogaster OX=7227 GN=RpS15 PE=1 SV=1	1	2	2	2	1	1	1	1	2	2	2	0	1	1	1	1	2	2	2	0	1	1	1	1	2	2	2	0	7.4	7.4	7.4	17.037	148	148	1	20	0	25.995	By MS/MS	By MS/MS	By MS/MS	By MS/MS
Q7K041;Q9VCM3	Q7K041;Q9VCM3	1;1	1;1	1;1		CG17380	tr|Q7K041|Q7K041_DROME AT18288p (Fragment) OS=Drosophila melanogaster OX=7227 GN=CG17380 PE=2 SV=1;tr|Q9VCM3|Q9VCM3_DROME Uncharacterized protein OS=Drosophila melanogaster OX=7227 GN=Dmel\CG17380 PE=4 SV=2	2	1	1	1	0	0	1	0	0	0	0	0	0	0	1	0	0	0	0	0	0	0	1	0	0	0	0	0	9.4	9.4	9.4	13.201	117	117;119	1	1	0	6.0628			By MS/MS
Q7K084	Q7K084	15	15	15		Obp44a	tr|Q7K084|Q7K084_DROME Odorant-binding protein 44a, isoform A OS=Drosophila melanogaster OX=7227 GN=Obp44a PE=1 SV=1	1	15	15	15	12	14	13	10	7	9	10	12	12	14	13	10	7	9	10	12	12	14	13	10	7	9	10	12	62.2	62.2	62.2	15.86	143	143	1	276	0	323.31	By MS/MS	By MS/MS	By MS/MS	By MS/MS
Q7K0E6;Q9XYM1	Q7K0E6;Q9XYM1	2;1	2;1	2;1		Aats-asp	tr|Q7K0E6|Q7K0E6_DROME Aspartyl-tRNA synthetase, isoform A OS=Drosophila melanogaster OX=7227 GN=AspRS PE=1 SV=1;tr|Q9XYM1|Q9XYM1_DROME Aspartyl tRNA synthetase OS=Drosophila melanogaster OX=7227 GN=AspRS PE=2 SV=1	2	2	2	2	1	1	0	0	1	2	2	0	1	1	0	0	1	2	2	0	1	1	0	0	1	2	2	0	8.3	8.3	8.3	59.058	531	531;531	1	10	0	5.3212	By matching	By matching
Q9VRD4;Q7K0S8	Q9VRD4;Q7K0S8	3;3	3;3	3;3		CG1532	tr|Q9VRD4|Q9VRD4_DROME Uncharacterized protein, isoform A OS=Drosophila melanogaster OX=7227 GN=Dmel\CG1532 PE=1 SV=1;tr|Q7K0S8|Q7K0S8_DROME LD36566p (Fragment) OS=Drosophila melanogaster OX=7227 GN=CG1532 PE=2 SV=1	2	3	3	3	3	3	2	1	2	2	3	1	3	3	2	1	2	2	3	1	3	3	2	1	2	2	3	1	14.6	14.6	14.6	31.642	288	288;293	1	37	0	10.842	By MS/MS	By MS/MS	By MS/MS	By MS/MS
Q7K127	Q7K127	4	4	4			tr|Q7K127|Q7K127_DROME Alpha-galactosidase OS=Drosophila melanogaster OX=7227 GN=CT24026 PE=1 SV=1	1	4	4	4	2	2	1	3	1	2	2	1	2	2	1	3	1	2	2	1	2	2	1	3	1	2	2	1	11.8	11.8	11.8	47.403	417	417	1	23	0	90.225	By MS/MS	By MS/MS	By MS/MS	By MS/MS
Q9NHX7;Q7K148	Q9NHX7;Q7K148	1;1	1;1	1;1	Proteasome subunit beta type	Prosbeta5	tr|Q9NHX7|Q9NHX7_DROME Proteasome subunit beta OS=Drosophila melanogaster OX=7227 GN=Prosbeta5 PE=3 SV=1;tr|Q7K148|Q7K148_DROME Proteasome subunit beta OS=Drosophila melanogaster OX=7227 GN=Prosbeta5 PE=1 SV=1	2	1	1	1	0	0	0	0	0	0	1	0	0	0	0	0	0	0	1	0	0	0	0	0	0	0	1	0	4.6	4.6	4.6	31.162	282	282;282	1	3	0.002907	2.5483
Q7K1M4	Q7K1M4	3	3	3			tr|Q7K1M4|Q7K1M4_DROME SD04017p OS=Drosophila melanogaster OX=7227 GN=Dmel\CG1902 PE=1 SV=1	1	3	3	3	2	1	1	1	1	1	1	2	2	1	1	1	1	1	1	2	2	1	1	1	1	1	1	2	13.8	13.8	13.8	35.791	312	312	1	14	0	16.123	By MS/MS	By MS/MS	By MS/MS	By MS/MS
Q9VSL4;Q7K206	Q9VSL4;Q7K206	2;2	2;2	2;2		GstO2	tr|Q9VSL4|Q9VSL4_DROME Glutathione S transferase O2, isoform B OS=Drosophila melanogaster OX=7227 GN=GstO2 PE=1 SV=2;tr|Q7K206|Q7K206_DROME LD27185p (Fragment) OS=Drosophila melanogaster OX=7227 GN=GstO2 PE=2 SV=1	2	2	2	2	0	0	0	0	0	0	0	2	0	0	0	0	0	0	0	2	0	0	0	0	0	0	0	2	12.4	12.4	12.4	28.725	250	250;267	1	2	0	5.0375
Q7K3E2	Q7K3E2	8	8	8			tr|Q7K3E2|Q7K3E2_DROME LD34147p OS=Drosophila melanogaster OX=7227 GN=CT16297 PE=1 SV=1	1	8	8	8	7	6	3	4	1	6	5	6	7	6	3	4	1	6	5	6	7	6	3	4	1	6	5	6	17.9	17.9	17.9	61.234	554	554	1	84	0	132.63	By MS/MS	By MS/MS	By MS/MS	By MS/MS
Q7K3J0	Q7K3J0	7	7	7			tr|Q7K3J0|Q7K3J0_DROME Chaperonin containing TCP1 subunit 8 OS=Drosophila melanogaster OX=7227 GN=CCT8 PE=1 SV=1	1	7	7	7	4	4	1	2	0	5	7	2	4	4	1	2	0	5	7	2	4	4	1	2	0	5	7	2	18.9	18.9	18.9	59.432	546	546	1	49	0	25.42	By MS/MS	By MS/MS	By matching	By MS/MS
Q7K3Z3	Q7K3Z3	3	3	3		p47	tr|Q7K3Z3|Q7K3Z3_DROME GH01724p OS=Drosophila melanogaster OX=7227 GN=p47 PE=1 SV=1	1	3	3	3	2	1	3	2	0	2	1	2	2	1	3	2	0	2	1	2	2	1	3	2	0	2	1	2	17.2	17.2	17.2	43.38	407	407	1	26	0	20.313	By MS/MS	By MS/MS	By MS/MS	By MS/MS
Q7K485	Q7K485	1	1	1		cathD	tr|Q7K485|Q7K485_DROME CathD, isoform A OS=Drosophila melanogaster OX=7227 GN=cathD PE=1 SV=1	1	1	1	1	0	0	0	1	0	1	0	0	0	0	0	1	0	1	0	0	0	0	0	1	0	1	0	0	6.9	6.9	6.9	42.472	392	392	1	4	0.0015106	2.9231				By MS/MS
Q7K4Q9	Q7K4Q9	1	1	1		Hmgs	tr|Q7K4Q9|Q7K4Q9_DROME 3-hydroxy-3-methylglutaryl coenzyme A synthase OS=Drosophila melanogaster OX=7227 GN=Hmgs PE=1 SV=1	1	1	1	1	1	1	1	1	1	1	1	1	1	1	1	1	1	1	1	1	1	1	1	1	1	1	1	1	2.4	2.4	2.4	51.176	465	465	1	22	0.0015974	3.6391	By MS/MS	By MS/MS	By MS/MS	By MS/MS
Q7K533	Q7K533	2	2	2			tr|Q7K533|Q7K533_DROME GH14572p OS=Drosophila melanogaster OX=7227 GN=Gbp2 PE=1 SV=1	1	2	2	2	2	1	0	0	0	0	0	1	2	1	0	0	0	0	0	1	2	1	0	0	0	0	0	1	10.3	10.3	10.3	48.784	456	456	1	7	0	8.7353	By MS/MS	By MS/MS
Q8SZM6;Q7K860	Q8SZM6;Q7K860	2;2	2;2	2;2		TpnC4	tr|Q8SZM6|Q8SZM6_DROME RH03361p OS=Drosophila melanogaster OX=7227 GN=TpnC4 PE=2 SV=1;tr|Q7K860|Q7K860_DROME FI07231p OS=Drosophila melanogaster OX=7227 GN=TpnC4 PE=1 SV=1	2	2	2	2	1	2	2	2	1	2	2	2	1	2	2	2	1	2	2	2	1	2	2	2	1	2	2	2	20.3	20.3	20.3	16.97	153	153;153	1	36	0	163.81	By MS/MS	By MS/MS	By MS/MS	By MS/MS
Q7KE32	Q7KE32	9	9	9		Obp56f	tr|Q7KE32|Q7KE32_DROME IP02289p OS=Drosophila melanogaster OX=7227 GN=Obp56f PE=2 SV=1	1	9	9	9	4	7	6	4	4	4	6	8	4	7	6	4	4	4	6	8	4	7	6	4	4	4	6	8	64.8	64.8	64.8	14.34	125	125	1	111	0	323.31	By MS/MS	By MS/MS	By MS/MS	By MS/MS
Q9VSD6;Q86NK4;Q7KIF8	Q9VSD6;Q86NK4;Q7KIF8	2;2;2	2;2;2	2;2;2		msk	tr|Q9VSD6|Q9VSD6_DROME D-Importin 7/RanBP7 OS=Drosophila melanogaster OX=7227 GN=msk PE=1 SV=1;tr|Q86NK4|Q86NK4_DROME GH01576p OS=Drosophila melanogaster OX=7227 GN=msk PE=2 SV=1;tr|Q7KIF8|Q7KIF8_DROME Ran binding protein 7 OS=Drosophila melanogaster OX=72	3	2	2	2	0	2	0	0	0	1	1	0	0	2	0	0	0	1	1	0	0	2	0	0	0	1	1	0	2	2	2	119.31	1049	1049;1049;1049	1	7	0.0015625	3.3904		By MS/MS
Q9U9Q7;Q7KM15	Q9U9Q7;Q7KM15	3;3	3;3	3;3	Transcription factor BTF3	bic	tr|Q9U9Q7|Q9U9Q7_DROME Transcription factor BTF3 OS=Drosophila melanogaster OX=7227 GN=bic PE=2 SV=1;tr|Q7KM15|Q7KM15_DROME Transcription factor BTF3 OS=Drosophila melanogaster OX=7227 GN=bic PE=1 SV=1	2	3	3	3	1	2	2	1	0	2	2	2	1	2	2	1	0	2	2	2	1	2	2	1	0	2	2	2	25.4	25.4	25.4	17.793	169	169;169	1	32	0	13.631	By MS/MS	By MS/MS	By MS/MS	By MS/MS
Q7KML7;Q9Y136	Q7KML7;Q9Y136	2;2	2;2	2;2		BcDNA.GH07188	tr|Q7KML7|Q7KML7_DROME BcDNA.GH07188 OS=Drosophila melanogaster OX=7227 GN=Nepl21 PE=2 SV=1;tr|Q9Y136|Q9Y136_DROME Uncharacterized protein OS=Drosophila melanogaster OX=7227 GN=Nepl21 PE=4 SV=2	2	2	2	2	2	1	1	1	2	1	1	1	2	1	1	1	2	1	1	1	2	1	1	1	2	1	1	1	4.8	4.8	4.8	79.171	683	683;707	1	25	0	21.139	By MS/MS	By MS/MS	By MS/MS	By MS/MS
Q7KMM4	Q7KMM4	3	3	3		GCS2alpha	tr|Q7KMM4|Q7KMM4_DROME BcDNA.GH04962 OS=Drosophila melanogaster OX=7227 GN=GCS2alpha PE=1 SV=1	1	3	3	3	2	3	3	1	0	2	2	0	2	3	3	1	0	2	2	0	2	3	3	1	0	2	2	0	5.2	5.2	5.2	105.73	924	924	1	31	0	12.171	By MS/MS	By MS/MS	By MS/MS	By MS/MS
Q7KMQ0	Q7KMQ0	6	6	6		Rpt1	tr|Q7KMQ0|Q7KMQ0_DROME 26S proteasome regulatory complex subunit p48B OS=Drosophila melanogaster OX=7227 GN=Rpt1 PE=1 SV=1	1	6	6	6	1	2	1	2	0	4	3	1	1	2	1	2	0	4	3	1	1	2	1	2	0	4	3	1	25.2	25.2	25.2	48.541	433	433	1	24	0	21.21	By MS/MS	By MS/MS	By MS/MS	By MS/MS
Q7KMS3	Q7KMS3	1	1	1		robl	tr|Q7KMS3|Q7KMS3_DROME Dynein light chain roadblock OS=Drosophila melanogaster OX=7227 GN=robl PE=1 SV=1	1	1	1	1	0	1	1	1	1	1	1	1	0	1	1	1	1	1	1	1	0	1	1	1	1	1	1	1	10.3	10.3	10.3	10.823	97	97	1	19	0	56.264		By MS/MS	By MS/MS	By MS/MS
Q9VPX7;Q7KN55;Q9VPX6	Q9VPX7;Q7KN55;Q9VPX6	1;1;1	1;1;1	1;1;1	Adenylyl cyclase-associated protein	capt	tr|Q9VPX7|Q9VPX7_DROME Adenylyl cyclase-associated protein OS=Drosophila melanogaster OX=7227 GN=capt PE=1 SV=2;tr|Q7KN55|Q7KN55_DROME Adenylyl cyclase-associated protein (Fragment) OS=Drosophila melanogaster OX=7227 GN=capt PE=2 SV=1;tr|Q9VPX6|Q9VPX6_DROM	3	1	1	1	1	1	1	1	1	1	1	1	1	1	1	1	1	1	1	1	1	1	1	1	1	1	1	1	3.1	3.1	3.1	45.604	424	424;528;783	1	30	0	24.289	By MS/MS	By MS/MS	By MS/MS	By MS/MS
Q7KNR7;Q9VV42;B7Z061;Q8IQN8	Q7KNR7;Q9VV42;B7Z061;Q8IQN8	5;5;3;3	5;5;3;3	5;5;3;3		Pdh	tr|Q7KNR7|Q7KNR7_DROME Photoreceptor dehydrogenase, isoform C OS=Drosophila melanogaster OX=7227 GN=Pdh PE=1 SV=1;tr|Q9VV42|Q9VV42_DROME HL08057p OS=Drosophila melanogaster OX=7227 GN=Pdh PE=1 SV=1;tr|B7Z061|B7Z061_DROME Photoreceptor dehydrogenase, isofor	4	5	5	5	2	4	3	3	1	4	5	2	2	4	3	3	1	4	5	2	2	4	3	3	1	4	5	2	24.1	24.1	24.1	28.302	261	261;278;260;277	1	60	0	106.3	By MS/MS	By MS/MS	By MS/MS	By MS/MS
Q7KRU8;H1UUD2;Q7KMQ5;B9EQV2;B8A405;A0A0B4KI27;Q8I0T0	Q7KRU8;H1UUD2;Q7KMQ5;B9EQV2;B8A405;A0A0B4KI27	8;7;7;7;7;7;2	8;7;7;7;7;7;2	8;7;7;7;7;7;2	Ferritin	Fer1HCH;Fer1HCH-RD;Fer1HCH-RB	tr|Q7KRU8|Q7KRU8_DROME Ferritin OS=Drosophila melanogaster OX=7227 GN=Fer1HCH PE=1 SV=1;tr|H1UUD2|H1UUD2_DROME Ferritin OS=Drosophila melanogaster OX=7227 GN=Fer1HCH PE=1 SV=1;tr|Q7KMQ5|Q7KMQ5_DROME Ferritin (Fragment) OS=Drosophila melanogaster OX=7227 GN	7	8	8	8	1	0	1	0	0	1	8	0	1	0	1	0	0	1	8	0	1	0	1	0	0	1	8	0	50.2	50.2	50.2	23.145	205	205;169;180;229;242;245;121	1	52	0	189.82	By matching		By matching
Q7KSW3	Q7KSW3	1	1	1		sgll	tr|Q7KSW3|Q7KSW3_DROME Sugarlethal, isoform B OS=Drosophila melanogaster OX=7227 GN=sgll PE=1 SV=1	1	1	1	1	1	0	1	1	1	1	1	0	1	0	1	1	1	1	1	0	1	0	1	1	1	1	1	0	5.5	5.5	5.5	26.787	237	237	1	9	0	6.8134	By MS/MS		By MS/MS	By MS/MS
Q7KT60	Q7KT60	1	1	1			tr|Q7KT60|Q7KT60_DROME Uncharacterized protein OS=Drosophila melanogaster OX=7227 GN=anon-WO03042407.98 PE=4 SV=2	1	1	1	1	0	1	1	1	0	1	1	0	0	1	1	1	0	1	1	0	0	1	1	1	0	1	1	0	0.6	0.6	0.6	268.82	2353	2353	1	8	0.0014948	2.8104		By matching	By MS/MS	By MS/MS
Q8T5F5;Q8T7V5;Q7KT97	Q8T5F5;Q8T7V5;Q7KT97	1;1;1	1;1;1	1;1;1		nAChRalpha5	tr|Q8T5F5|Q8T5F5_DROME Nicotinic acetylcholine receptor Dalpha5 subunit OS=Drosophila melanogaster OX=7227 GN=nAChRalpha5 PE=2 SV=1;tr|Q8T7V5|Q8T7V5_DROME Nicotinic acetylcholine receptor Dalpha5 subunit OS=Drosophila melanogaster OX=7227 GN=nAChRalpha5 PE	3	1	1	1	0	0	1	0	0	0	0	1	0	0	1	0	0	0	0	1	0	0	1	0	0	0	0	1	3.9	3.9	3.9	54.445	482	482;807;808	1	2	0.0028409	2.4218			By MS/MS
Q7KTA1	Q7KTA1	10	10	10		NimB2	tr|Q7KTA1|Q7KTA1_DROME HL01444p OS=Drosophila melanogaster OX=7227 GN=NimB2 PE=2 SV=1	1	10	10	10	9	8	8	5	6	6	6	4	9	8	8	5	6	6	6	4	9	8	8	5	6	6	6	4	28.3	28.3	28.3	45.759	421	421	1	151	0	97.25	By MS/MS	By MS/MS	By MS/MS	By MS/MS
Q7KTB3;Q8IP79;Q8IP80;Q9VK25;Q95SU1	Q7KTB3;Q8IP79;Q8IP80;Q9VK25;Q95SU1	4;4;4;4;3	4;4;4;4;3	4;4;4;4;3		Pect	tr|Q7KTB3|Q7KTB3_DROME Phosphoethanolamine cytidylyltransferase, isoform E OS=Drosophila melanogaster OX=7227 GN=Pect PE=1 SV=1;tr|Q8IP79|Q8IP79_DROME Phosphoethanolamine cytidylyltransferase, isoform C OS=Drosophila melanogaster OX=7227 GN=Pect PE=1 SV=2;	5	4	4	4	3	2	2	2	1	2	2	3	3	2	2	2	1	2	2	3	3	2	2	2	1	2	2	3	11.3	11.3	11.3	41.762	371	371;374;381;393;206	1	40	0	32.716	By MS/MS	By MS/MS	By MS/MS	By MS/MS
Q7KTW5	Q7KTW5	10	10	10			tr|Q7KTW5|Q7KTW5_DROME Inositol-1-monophosphatase OS=Drosophila melanogaster OX=7227 GN=IMP PE=1 SV=1	1	10	10	10	5	5	5	4	3	7	9	6	5	5	5	4	3	7	9	6	5	5	5	4	3	7	9	6	47.8	47.8	47.8	30.625	278	278	1	114	0	207.36	By MS/MS	By MS/MS	By MS/MS	By MS/MS
Q9VSJ0;Q7KUB3	Q9VSJ0;Q7KUB3	1;1	1;1	1;1		ImpE1	tr|Q9VSJ0|Q9VSJ0_DROME Ecdysone-inducible gene E1 OS=Drosophila melanogaster OX=7227 GN=ImpE1 PE=2 SV=2;tr|Q7KUB3|Q7KUB3_DROME Ecdysone-inducible gene E1, isoform A OS=Drosophila melanogaster OX=7227 GN=ImpE1 PE=4 SV=1	2	1	1	1	0	0	0	0	0	0	0	1	0	0	0	0	0	0	0	1	0	0	0	0	0	0	0	1	0.7	0.7	0.7	176.97	1616	1616;1616	1	3	0.0028571	2.4621
Q7KUC2;Q8IGX3;Q6NP32	Q7KUC2;Q8IGX3;Q6NP32	5;5;3	5;5;3	5;5;3		Pdxk;CG4446	tr|Q7KUC2|Q7KUC2_DROME FI04467p OS=Drosophila melanogaster OX=7227 GN=Pdxk PE=1 SV=1;tr|Q8IGX3|Q8IGX3_DROME RE10625p OS=Drosophila melanogaster OX=7227 GN=CG4446 PE=2 SV=1;tr|Q6NP32|Q6NP32_DROME RE01687p (Fragment) OS=Drosophila melanogaster OX=7227 GN=CG4	3	5	5	5	3	3	4	3	2	3	3	2	3	3	4	3	2	3	3	2	3	3	4	3	2	3	3	2	17.1	17.1	17.1	33.428	304	304;304;336	1	42	0	88.183	By MS/MS	By MS/MS	By MS/MS	By MS/MS
Q7KV27;Q8T9D5;Q9VYD9	Q7KV27;Q8T9D5;Q9VYD9	8;8;8	8;8;8	8;8;8		CG1640	tr|Q7KV27|Q7KV27_DROME Uncharacterized protein, isoform A OS=Drosophila melanogaster OX=7227 GN=ALT PE=1 SV=1;tr|Q8T9D5|Q8T9D5_DROME SD05601p OS=Drosophila melanogaster OX=7227 GN=CG1640 PE=2 SV=1;tr|Q9VYD9|Q9VYD9_DROME AT04676p OS=Drosophila melanogaster	3	8	8	8	3	4	4	6	1	4	3	1	3	4	4	6	1	4	3	1	3	4	4	6	1	4	3	1	20.4	20.4	20.4	63.128	568	568;568;575	1	61	0	48.802	By MS/MS	By MS/MS	By MS/MS	By MS/MS
Q8IQZ1;Q86B44;A3FP35;X2JCE7;Q9VX03;Q1RL06;A3FP36	Q8IQZ1;Q86B44;A3FP35;X2JCE7;Q9VX03;Q1RL06;A3FP36	6;6;5;3;3;3;3	6;6;5;3;3;3;3	6;6;5;3;3;3;3	Glutathione synthetase	GS	tr|Q8IQZ1|Q8IQZ1_DROME Glutathione synthetase OS=Drosophila melanogaster OX=7227 GN=Gss2 PE=1 SV=2;tr|Q86B44|Q86B44_DROME Glutathione synthetase OS=Drosophila melanogaster OX=7227 GN=Gss2 PE=1 SV=2;tr|A3FP35|A3FP35_DROME Glutathione synthetase OS=Drosophil	7	6	6	6	4	3	3	3	1	4	5	3	4	3	3	3	1	4	5	3	4	3	3	3	1	4	5	3	16.7	16.7	16.7	54.637	491	491;562;491;127;134;248;362	1	58	0	28.71	By MS/MS	By MS/MS	By MS/MS	By MS/MS
Q86BQ4;Q8STA5	Q86BQ4;Q8STA5	2;1	2;1	2;1			tr|Q86BQ4|Q86BQ4_DROME Uncharacterized protein, isoform B OS=Drosophila melanogaster OX=7227 GN=Dmel\CG2862 PE=1 SV=1;tr|Q8STA5|Q8STA5_DROME RH02823p OS=Drosophila melanogaster OX=7227 GN=Dmel\CG2862 PE=1 SV=1	2	2	2	2	2	1	1	2	1	2	1	1	2	1	1	2	1	2	1	1	2	1	1	2	1	2	1	1	15.9	15.9	15.9	13.845	126	126;150	1	45	0	304.67	By MS/MS	By MS/MS	By MS/MS	By MS/MS
Q960E2;Q86NQ0;Q9VN44	Q960E2;Q86NQ0;Q9VN44	1;1;1	1;1;1	1;1;1		Karybeta3	tr|Q960E2|Q960E2_DROME SD05186p OS=Drosophila melanogaster OX=7227 GN=Karybeta3 PE=2 SV=1;tr|Q86NQ0|Q86NQ0_DROME GH07384p OS=Drosophila melanogaster OX=7227 GN=Karybeta3 PE=2 SV=1;tr|Q9VN44|Q9VN44_DROME FI07923p OS=Drosophila melanogaster OX=7227 GN=Karybe	3	1	1	1	1	0	0	0	0	0	1	0	1	0	0	0	0	0	1	0	1	0	0	0	0	0	1	0	2.4	2.4	2.4	79.118	712	712;1000;1105	1	3	0	5.3569	By MS/MS
Q86NS1;Q9VF51;Q8SXA6	Q86NS1;Q9VF51;Q8SXA6	4;4;3	4;4;3	3;3;3		CG6045;AOX3	tr|Q86NS1|Q86NS1_DROME RE51958p OS=Drosophila melanogaster OX=7227 GN=CG6045 PE=2 SV=1;tr|Q9VF51|Q9VF51_DROME Aldehyde oxidase 3, isoform A OS=Drosophila melanogaster OX=7227 GN=AOX3 PE=1 SV=1;tr|Q8SXA6|Q8SXA6_DROME GH20168p OS=Drosophila melanogaster OX=7	3	4	4	3	2	4	2	0	0	1	4	1	2	4	2	0	0	1	4	1	2	3	2	0	0	1	3	1	5.5	5.5	4.5	137.92	1254	1254;1254;1028	1	29	0	34.998	By MS/MS	By MS/MS	By MS/MS
Q9VZQ8;Q8IRD4;Q8IRD3;Q86NS7	Q9VZQ8;Q8IRD4;Q8IRD3;Q86NS7	7;7;7;7	7;7;7;7	7;7;7;7	Glutathione peroxidase	PHGPx;CG12013	tr|Q9VZQ8|Q9VZQ8_DROME Glutathione peroxidase OS=Drosophila melanogaster OX=7227 GN=PHGPx PE=1 SV=1;tr|Q8IRD4|Q8IRD4_DROME Glutathione peroxidase OS=Drosophila melanogaster OX=7227 GN=PHGPx PE=1 SV=1;tr|Q8IRD3|Q8IRD3_DROME Glutathione peroxidase OS=Drosoph	4	7	7	7	1	3	2	3	2	4	4	3	1	3	2	3	2	4	4	3	1	3	2	3	2	4	4	3	39.1	39.1	39.1	18.676	169	169;198;238;238	1	66	0	52.313	By MS/MS	By MS/MS	By MS/MS	By MS/MS
Q9VU39;Q9VU38;Q86NZ5	Q9VU39;Q9VU38;Q86NZ5	3;3;3	3;3;3	3;3;3		AdenoK	tr|Q9VU39|Q9VU39_DROME Adenosine kinase, isoform A OS=Drosophila melanogaster OX=7227 GN=AdenoK PE=1 SV=1;tr|Q9VU38|Q9VU38_DROME Adenosine kinase, isoform B OS=Drosophila melanogaster OX=7227 GN=AdenoK PE=1 SV=1;tr|Q86NZ5|Q86NZ5_DROME LP07155p (Fragment) O	3	3	3	3	1	2	1	2	1	2	2	3	1	2	1	2	1	2	2	3	1	2	1	2	1	2	2	3	17.4	17.4	17.4	37.675	345	345;345;348	1	33	0	19.123	By MS/MS	By MS/MS	By MS/MS	By MS/MS
Q86PE8	Q86PE8	7	1	1		CG5390	tr|Q86PE8|Q86PE8_DROME SD23103p OS=Drosophila melanogaster OX=7227 GN=CG5390 PE=2 SV=1	1	7	1	1	6	6	3	3	3	3	3	3	1	1	0	0	0	0	0	0	1	1	0	0	0	0	0	0	27.3	7.4	7.4	44.818	406	406	1	7	0	31.433	By MS/MS	By MS/MS	By matching	By matching
Q9VG23;Q86PF4	Q9VG23;Q86PF4	1;1	1;1	1;1		CG10126-RB	tr|Q9VG23|Q9VG23_DROME GH22994p OS=Drosophila melanogaster OX=7227 GN=Dmel\CG10126 PE=1 SV=2;tr|Q86PF4|Q86PF4_DROME GH08978p OS=Drosophila melanogaster OX=7227 GN=Dmel\CG10126 PE=1 SV=2	2	1	1	1	1	1	1	1	1	1	1	1	1	1	1	1	1	1	1	1	1	1	1	1	1	1	1	1	4.7	4.7	4.7	24.394	215	215;227	1	23	0	55.559	By MS/MS	By MS/MS	By MS/MS	By MS/MS
Q8I725;Q8MR05	Q8I725;Q8MR05	2;2	2;2	2;2		CG1236	tr|Q8I725|Q8I725_DROME Uncharacterized protein OS=Drosophila melanogaster OX=7227 GN=Dmel\CG1236 PE=1 SV=2;tr|Q8MR05|Q8MR05_DROME LD48009p (Fragment) OS=Drosophila melanogaster OX=7227 GN=CG1236 PE=2 SV=1	2	2	2	2	1	2	0	0	1	1	2	0	1	2	0	0	1	1	2	0	1	2	0	0	1	1	2	0	4.6	4.6	4.6	38.374	347	347;362	1	17	0	7.9533	By MS/MS	By MS/MS
Q8I941	Q8I941	1	1	1			tr|Q8I941|Q8I941_DROME GH16843p OS=Drosophila melanogaster OX=7227 GN=CG2159 PE=2 SV=1	1	1	1	1	1	1	1	1	1	1	1	1	1	1	1	1	1	1	1	1	1	1	1	1	1	1	1	1	8.6	8.6	8.6	25.988	222	222	1	23	0	42.549	By MS/MS	By MS/MS	By MS/MS	By MS/MS
Q9VGM2;Q8IGA2;Q8INK3;Q8INK2	Q9VGM2;Q8IGA2;Q8INK3	9;9;8;4	9;9;8;4	9;9;8;4		fabp	tr|Q9VGM2|Q9VGM2_DROME Fatty acid binding protein, isoform B OS=Drosophila melanogaster OX=7227 GN=fabp PE=1 SV=1;tr|Q8IGA2|Q8IGA2_DROME SD12036p (Fragment) OS=Drosophila melanogaster OX=7227 GN=fabp PE=2 SV=1;tr|Q8INK3|Q8INK3_DROME Fatty acid binding prot	4	9	9	9	7	4	4	8	4	8	5	4	7	4	4	8	4	8	5	4	7	4	4	8	4	8	5	4	55.4	55.4	55.4	14.502	130	130;142;157;117	1	127	0	243.03	By MS/MS	By MS/MS	By MS/MS	By MS/MS
Q8IGC5;Q8IP94;Q9VKB0;Q8MRL7	Q8IGC5;Q8IP94;Q9VKB0;Q8MRL7	5;3;3;3	5;3;3;3	5;3;3;3		Aats-thr	tr|Q8IGC5|Q8IGC5_DROME RH56418p OS=Drosophila melanogaster OX=7227 GN=ThrRS PE=2 SV=1;tr|Q8IP94|Q8IP94_DROME Threonyl-tRNA synthetase, isoform B OS=Drosophila melanogaster OX=7227 GN=ThrRS PE=1 SV=1;tr|Q9VKB0|Q9VKB0_DROME FI05224p OS=Drosophila melanogaste	4	5	5	5	5	2	4	1	0	1	4	3	5	2	4	1	0	1	4	3	5	2	4	1	0	1	4	3	7.9	7.9	7.9	81.628	711	711;690;747;747	1	43	0	60.644	By MS/MS	By MS/MS	By MS/MS	By MS/MS
Q9TW62;Q9VBI2;Q8IGD0;Q29QY5	Q9TW62;Q9VBI2;Q8IGD0;Q29QY5	4;4;4;3	4;4;4;3	4;4;4;3	UMP-CMP kinase	Dak1	tr|Q9TW62|Q9TW62_DROME UMP-CMP kinase OS=Drosophila melanogaster OX=7227 GN=Dak1 PE=2 SV=1;tr|Q9VBI2|Q9VBI2_DROME UMP-CMP kinase OS=Drosophila melanogaster OX=7227 GN=Dak1 PE=1 SV=1;tr|Q8IGD0|Q8IGD0_DROME RH52725p (Fragment) OS=Drosophila melanogaster OX=7	4	4	4	4	2	1	0	1	0	1	1	1	2	1	0	1	0	1	1	1	2	1	0	1	0	1	1	1	24	24	24	21.822	196	196;253;304;164	1	11	0	9.1294	By MS/MS	By MS/MS		By MS/MS
Q8IGJ3;Q8IGE1	Q8IGJ3;Q8IGE1	1;1	1;1	1;1		RpL10Ab	tr|Q8IGJ3|Q8IGJ3_DROME RH06366p OS=Drosophila melanogaster OX=7227 GN=RpL10Ab PE=2 SV=1;tr|Q8IGE1|Q8IGE1_DROME RH43519p OS=Drosophila melanogaster OX=7227 GN=RpL10Ab PE=2 SV=1	2	1	1	1	1	0	0	0	0	0	0	0	1	0	0	0	0	0	0	0	1	0	0	0	0	0	0	0	11.3	11.3	11.3	16.606	150	150;155	1	1	0	8.6328	By MS/MS
Q8IGE9;Q9VN21	Q8IGE9;Q9VN21	6;6	6;6	6;6		lost	tr|Q8IGE9|Q8IGE9_DROME RH35990p (Fragment) OS=Drosophila melanogaster OX=7227 GN=lost PE=2 SV=1;tr|Q9VN21|Q9VN21_DROME LD30155p OS=Drosophila melanogaster OX=7227 GN=lost PE=1 SV=1	2	6	6	6	2	4	2	0	0	3	3	1	2	4	2	0	0	3	3	1	2	4	2	0	0	3	3	1	18.7	18.7	18.7	58.783	534	534;545	1	24	0	20.875	By MS/MS	By MS/MS	By MS/MS
Q8IGN0;Q8T6I0;Q8T8W3	Q8IGN0;Q8T6I0;Q8T8W3	2;2;2	2;2;2	2;2;2		Past1	tr|Q8IGN0|Q8IGN0_DROME RE59368p OS=Drosophila melanogaster OX=7227 GN=Past1 PE=2 SV=1;tr|Q8T6I0|Q8T6I0_DROME EH domain containing protein OS=Drosophila melanogaster OX=7227 GN=Past1 PE=1 SV=1;tr|Q8T8W3|Q8T8W3_DROME AT21416p OS=Drosophila melanogaster OX=72	3	2	2	2	0	1	1	1	0	1	2	1	0	1	1	1	0	1	2	1	0	1	1	1	0	1	2	1	4.9	4.9	4.9	61.008	534	534;534;540	1	12	0	10.774		By MS/MS	By MS/MS	By MS/MS
Q9VA42;Q8IGP0	Q9VA42;Q8IGP0	17;17	17;17	12;12		Npc2g	tr|Q9VA42|Q9VA42_DROME Niemann-Pick type C-2g, isoform A OS=Drosophila melanogaster OX=7227 GN=Npc2g PE=1 SV=1;tr|Q8IGP0|Q8IGP0_DROME RE56164p (Fragment) OS=Drosophila melanogaster OX=7227 GN=Npc2g PE=2 SV=1	2	17	17	12	14	16	10	10	6	8	9	8	14	16	10	10	6	8	9	8	10	12	7	7	4	5	6	5	72.3	72.3	58.5	17.451	159	159;168	1	283	0	323.31	By MS/MS	By MS/MS	By MS/MS	By MS/MS
Q9VBT1;Q8IH36;Q8IGW2	Q9VBT1;Q8IH36;Q8IGW2	1;1;1	1;1;1	1;1;1		CG10634	tr|Q9VBT1|Q9VBT1_DROME Uncharacterized protein OS=Drosophila melanogaster OX=7227 GN=CG10634 PE=1 SV=2;tr|Q8IH36|Q8IH36_DROME GH27183p (Fragment) OS=Drosophila melanogaster OX=7227 GN=CG10634 PE=2 SV=1;tr|Q8IGW2|Q8IGW2_DROME RE13429p (Fragment) OS=Drosophi	3	1	1	1	0	0	0	0	0	0	1	0	0	0	0	0	0	0	1	0	0	0	0	0	0	0	1	0	2.6	2.6	2.6	47.92	417	417;440;450	1	2	0.0028531	2.4543
Q8IH84;Q9VSY3	Q8IH84;Q9VSY3	1;1	1;1	1;1		CG3982	tr|Q8IH84|Q8IH84_DROME AT30804p OS=Drosophila melanogaster OX=7227 GN=CG3982 PE=2 SV=1;tr|Q9VSY3|Q9VSY3_DROME Uncharacterized protein OS=Drosophila melanogaster OX=7227 GN=bs12d10.y1 PE=4 SV=2	2	1	1	1	0	1	0	0	0	0	1	0	0	1	0	0	0	0	1	0	0	1	0	0	0	0	1	0	4	4	4	36.809	347	347;349	1	2	0.0015528	3.2656		By MS/MS
Q8IMB7;Q9XZE0;Q9V3W9	Q8IMB7;Q9XZE0;Q9V3W9	3;3;3	3;3;3	3;3;3		Rad23	tr|Q8IMB7|Q8IMB7_DROME Rad23, isoform B OS=Drosophila melanogaster OX=7227 GN=Rad23 PE=1 SV=1;tr|Q9XZE0|Q9XZE0_DROME DHR23 OS=Drosophila melanogaster OX=7227 GN=Rad23 PE=4 SV=1;tr|Q9V3W9|Q9V3W9_DROME DNA repair protein Rad23 OS=Drosophila melanogaster OX=7	3	3	3	3	2	1	2	1	0	3	2	2	2	1	2	1	0	3	2	2	2	1	2	1	0	3	2	2	16.9	16.9	16.9	37.549	343	343;414;414	1	27	0	27.559	By MS/MS	By matching	By MS/MS	By MS/MS
Q9Y125;Q8IMH4;Q86PA4	Q9Y125;Q8IMH4;Q86PA4	3;3;2	3;3;2	3;3;2		Sap-r	tr|Q9Y125|Q9Y125_DROME BcDNA.GH08312 OS=Drosophila melanogaster OX=7227 GN=Sap-r PE=1 SV=1;tr|Q8IMH4|Q8IMH4_DROME Saposin-related, isoform B OS=Drosophila melanogaster OX=7227 GN=Sap-r PE=1 SV=2;tr|Q86PA4|Q86PA4_DROME LD25144p OS=Drosophila melanogaster OX	3	3	3	3	0	2	1	2	0	2	1	1	0	2	1	2	0	2	1	1	0	2	1	2	0	2	1	1	4.4	4.4	4.4	105.96	953	953;876;316	1	18	0	8.8722		By MS/MS	By matching	By MS/MS
Q8IMI7;Q3KN36	Q8IMI7;Q3KN36	2;1	2;1	2;1		RpS7;CG1883	tr|Q8IMI7|Q8IMI7_DROME 40S ribosomal protein S7 OS=Drosophila melanogaster OX=7227 GN=RpS7 PE=1 SV=2;tr|Q3KN36|Q3KN36_DROME 40S ribosomal protein S7 OS=Drosophila melanogaster OX=7227 GN=CG1883 PE=2 SV=1	2	2	2	2	0	2	0	1	0	1	2	0	0	2	0	1	0	1	2	0	0	2	0	1	0	1	2	0	20.6	20.6	20.6	22.17	194	194;250	1	10	0	9.3741		By matching		By MS/MS
Q8IMY1;A0A0C4DHE7	Q8IMY1;A0A0C4DHE7	13;11	13;11	13;11	Glutamate dehydrogenase	Gdh	tr|Q8IMY1|Q8IMY1_DROME Glutamate dehydrogenase OS=Drosophila melanogaster OX=7227 GN=Gdh PE=1 SV=1;tr|A0A0C4DHE7|A0A0C4DHE7_DROME Glutamate dehydrogenase OS=Drosophila melanogaster OX=7227 GN=Gdh PE=1 SV=1	2	13	13	13	5	5	6	8	8	9	9	5	5	5	6	8	8	9	9	5	5	5	6	8	8	9	9	5	46.8	46.8	46.8	44.519	404	404;391	1	143	0	154.1	By MS/MS	By MS/MS	By MS/MS	By MS/MS
Q8IPA4	Q8IPA4	2	2	2			tr|Q8IPA4|Q8IPA4_DROME GEO10195p1 OS=Drosophila melanogaster OX=7227 GN=Dmel\CG31704 PE=2 SV=1	1	2	2	2	2	2	2	1	1	1	1	2	2	2	2	1	1	1	1	2	2	2	2	1	1	1	1	2	39.7	39.7	39.7	7.4748	68	68	1	51	0	233.29	By MS/MS	By MS/MS	By MS/MS	By MS/MS
Q9VKV1;Q8IPB7	Q9VKV1;Q8IPB7	9;9	9;9	8;8	Alpha-mannosidase	LManII	tr|Q9VKV1|Q9VKV1_DROME Alpha-mannosidase OS=Drosophila melanogaster OX=7227 GN=LManII PE=1 SV=2;tr|Q8IPB7|Q8IPB7_DROME Alpha-mannosidase OS=Drosophila melanogaster OX=7227 GN=LManII PE=1 SV=1	2	9	9	8	5	3	4	5	3	4	2	3	5	3	4	5	3	4	2	3	4	3	3	5	2	4	2	3	10.9	10.9	9.8	122.68	1080	1080;1080	1	59	0	46.948	By MS/MS	By MS/MS	By MS/MS	By MS/MS
Q9NFV7;Q8IPH4;Q8IPH5;Q9VLZ0;Q9VLY9;A0ZWT0;A0ZWS8;A0ZWS2;A0ZWR0;A0ZWP6;A0ZWS5;A0ZWR5;A0ZWT6;A0ZWP9;A0ZWS1;A0ZWS4;A0ZWQ0;A0ZWQ6;A0ZWU0;A0ZWR1;A0ZWS6;A0ZWR2;A0ZWR4;A0ZWT7;A0ZWQ9;A0ZWS9;A0ZWR3;A0ZWT9;A0ZWS3;A0ZWT8;A0ZWQ8;A0ZWP7;A0ZWP8;A0ZWQ7;A0ZWS7;A0ZWQ4;A0ZWQ3;A0ZWQ5;A0ZWQ1;A0ZWQ2;A0ZWR9;A0ZWP1;A0ZWP5;A0ZWP4;A0ZWR6;A0ZWP3;A0ZWS0;A0ZWR8;A0ZWP2;A0ZWR7	Q9NFV7;Q8IPH4;Q8IPH5;Q9VLZ0;Q9VLY9;A0ZWT0;A0ZWS8;A0ZWS2;A0ZWR0;A0ZWP6;A0ZWS5;A0ZWR5;A0ZWT6;A0ZWP9;A0ZWS1;A0ZWS4;A0ZWQ0;A0ZWQ6;A0ZWU0;A0ZWR1;A0ZWS6;A0ZWR2;A0ZWR4;A0ZWT7;A0ZWQ9;A0ZWS9;A0ZWR3;A0ZWT9;A0ZWS3;A0ZWT8;A0ZWQ8;A0ZWP7;A0ZWP8;A0ZWQ7;A0ZWS7;A0ZWQ4;A0ZWQ3;A0ZWQ5;A0ZWQ1;A0ZWQ2;A0ZWR9;A0ZWP1;A0ZWP5;A0ZWP4;A0ZWR6;A0ZWP3;A0ZWS0;A0ZWR8;A0ZWP2;A0ZWR7	34;34;34;34;34;29;29;29;29;29;29;29;29;29;29;29;29;29;29;29;29;29;29;29;29;29;29;29;29;29;29;29;29;29;29;27;27;27;27;27;26;26;26;26;26;26;26;26;26;26	34;34;34;34;34;29;29;29;29;29;29;29;29;29;29;29;29;29;29;29;29;29;29;29;29;29;29;29;29;29;29;29;29;29;29;27;27;27;27;27;26;26;26;26;26;26;26;26;26;26	3;3;3;3;3;3;3;3;3;3;3;3;3;3;3;3;3;3;3;3;3;3;3;3;3;3;3;3;3;3;3;3;3;3;3;1;1;1;1;1;1;3;3;3;1;3;1;1;3;1		Tep2;TepII	tr|Q9NFV7|Q9NFV7_DROME GH01829p OS=Drosophila melanogaster OX=7227 GN=Tep2 PE=1 SV=1;tr|Q8IPH4|Q8IPH4_DROME Thioester-containing protein 2, isoform D OS=Drosophila melanogaster OX=7227 GN=Tep2 PE=1 SV=1;tr|Q8IPH5|Q8IPH5_DROME Thioester-containing protein 2	50	34	34	3	24	26	24	6	6	16	24	14	24	26	24	6	6	16	24	14	1	3	2	1	1	1	3	1	27.9	27.9	2.3	158.35	1420	1420;1408;1400;1409;1399;1387;1376;1378;1387;1387;1387;1387;1387;1378;1399;1367;1399;1399;1399;1399;1399;1378;1367;1367;1367;1367;1376;1378;1376;1376;1376;1367;1376;1378;1378;1367;1376;1387;1399;1378;1367;1399;1387;1367;1399;1376;1387;1376;1378;1378	1	388	0	323.31	By MS/MS	By MS/MS	By MS/MS	By MS/MS
Q9VWT1;Q8IQX8	Q9VWT1;Q8IQX8	1;1	1;1	1;1		Aats-his	tr|Q9VWT1|Q9VWT1_DROME GH22474p OS=Drosophila melanogaster OX=7227 GN=HisRS PE=1 SV=1;tr|Q8IQX8|Q8IQX8_DROME Histidyl-tRNA synthetase, isoform D OS=Drosophila melanogaster OX=7227 GN=HisRS PE=1 SV=2	2	1	1	1	1	1	1	1	0	1	0	1	1	1	1	1	0	1	0	1	1	1	1	1	0	1	0	1	3.6	3.6	3.6	57.746	522	522;564	1	10	0	17.59	By MS/MS	By MS/MS	By MS/MS	By MS/MS
Q8IR95	Q8IR95	4	4	4		ssp7	tr|Q8IR95|Q8IR95_DROME GEO09608p1 OS=Drosophila melanogaster OX=7227 GN=ssp7 PE=1 SV=1	1	4	4	4	3	3	4	2	2	4	3	1	3	3	4	2	2	4	3	1	3	3	4	2	2	4	3	1	59.1	59.1	59.1	9.5573	88	88	1	53	0	21.695	By MS/MS	By MS/MS	By MS/MS	By MS/MS
Q8IRQ5;Q9W3X6;Q8SXM1;B4YWB2;B4YWA6;B4YWC0;Q9W3X5;Q8IPD2	Q8IRQ5;Q9W3X6;Q8SXM1	18;18;18;2;2;2;2;1	18;18;18;2;2;2;2;1	18;18;18;2;2;2;2;1		l(1)G0255	tr|Q8IRQ5|Q8IRQ5_DROME LP02262p OS=Drosophila melanogaster OX=7227 GN=Fum1 PE=1 SV=1;tr|Q9W3X6|Q9W3X6_DROME FI05334p OS=Drosophila melanogaster OX=7227 GN=Fum1 PE=1 SV=3;tr|Q8SXM1|Q8SXM1_DROME LD46083p OS=Drosophila melanogaster OX=7227 GN=Fum1 PE=2 SV=1	8	18	18	18	8	10	10	16	15	15	9	4	8	10	10	16	15	15	9	4	8	10	10	16	15	15	9	4	38.5	38.5	38.5	50.459	467	467;495;495;212;213;217;503;484	1	225	0	323.31	By MS/MS	By MS/MS	By MS/MS	By MS/MS
Q8MKJ5	Q8MKJ5	6	6	6			tr|Q8MKJ5|Q8MKJ5_DROME GEO08105p1 OS=Drosophila melanogaster OX=7227 GN=BcDNA:RE05231 PE=1 SV=1	1	6	6	6	4	5	5	2	1	3	3	1	4	5	5	2	1	3	3	1	4	5	5	2	1	3	3	1	59.3	59.3	59.3	11.633	113	113	1	68	0	163.94	By MS/MS	By MS/MS	By MS/MS	By MS/MS
Q8MLS1	Q8MLS1	1	1	1	5-formyltetrahydrofolate cyclo-ligase		tr|Q8MLS1|Q8MLS1_DROME 5-formyltetrahydrofolate cyclo-ligase OS=Drosophila melanogaster OX=7227 GN=Mthfs PE=3 SV=1	1	1	1	1	1	1	0	1	1	0	0	0	1	1	0	1	1	0	0	0	1	1	0	1	1	0	0	0	4.5	4.5	4.5	22.881	201	201	1	8	0	6.2442	By MS/MS	By MS/MS		By MS/MS
Q8MLS2;A9UNB7	Q8MLS2;A9UNB7	5;3	5;3	5;3		Rpi;CG30410	tr|Q8MLS2|Q8MLS2_DROME Ribose-5-phosphate isomerase, isoform B OS=Drosophila melanogaster OX=7227 GN=Rpi PE=1 SV=3;tr|A9UNB7|A9UNB7_DROME LP13860p OS=Drosophila melanogaster OX=7227 GN=CG30410 PE=2 SV=1	2	5	5	5	3	5	3	2	1	2	3	3	3	5	3	2	1	2	3	3	3	5	3	2	1	2	3	3	32.8	32.8	32.8	26.534	241	241;280	1	49	0	14.441	By MS/MS	By MS/MS	By MS/MS	By MS/MS
Q8MPN6;Q8MPN5;Q8MM39;Q9U1I5;Q7K8Y3;Q8MPN8	Q8MPN6;Q8MPN5;Q8MM39;Q9U1I5;Q7K8Y3;Q8MPN8	2;1;1;1;1;1	2;1;1;1;1;1	2;1;1;1;1;1		Spn42Da	tr|Q8MPN6|Q8MPN6_DROME Serpin 4 OS=Drosophila melanogaster OX=7227 GN=Spn42Da PE=1 SV=1;tr|Q8MPN5|Q8MPN5_DROME Serpin 4 OS=Drosophila melanogaster OX=7227 GN=Spn42Da PE=1 SV=1;tr|Q8MM39|Q8MM39_DROME RE31022p OS=Drosophila melanogaster OX=7227 GN=Spn42Da PE	6	2	2	2	0	0	1	0	0	1	1	2	0	0	1	0	0	1	1	2	0	0	1	0	0	1	1	2	5.8	5.8	5.8	42.44	379	379;374;379;392;392;411	1	7	0	13.237			By MS/MS
Q9VKX2;Q8MQS7	Q9VKX2;Q8MQS7	15;15	15;15	15;15	Malate dehydrogenase	Mdh1	tr|Q9VKX2|Q9VKX2_DROME Malate dehydrogenase OS=Drosophila melanogaster OX=7227 GN=Mdh1 PE=1 SV=2;tr|Q8MQS7|Q8MQS7_DROME Malate dehydrogenase OS=Drosophila melanogaster OX=7227 GN=Mdh1 PE=2 SV=1	2	15	15	15	10	10	8	7	6	8	12	7	10	10	8	7	6	8	12	7	10	10	8	7	6	8	12	7	46.6	46.6	46.6	36.058	337	337;337	1	203	0	323.31	By MS/MS	By MS/MS	By MS/MS	By MS/MS
Q9VK00;Q8MR56	Q9VK00;Q8MR56	3;3	3;3	3;3		CG16826	tr|Q9VK00|Q9VK00_DROME Uncharacterized protein, isoform A OS=Drosophila melanogaster OX=7227 GN=Dmel\CG16826 PE=1 SV=1;tr|Q8MR56|Q8MR56_DROME GH18178p (Fragment) OS=Drosophila melanogaster OX=7227 GN=CG16826 PE=2 SV=1	2	3	3	3	1	1	0	1	1	1	2	1	1	1	0	1	1	1	2	1	1	1	0	1	1	1	2	1	15.5	15.5	15.5	37.804	341	341;343	1	14	0	8.3525	By MS/MS	By matching		By MS/MS
Q8MRY4;Q9VRL8	Q8MRY4;Q9VRL8	2;2	2;2	2;2		blanks	tr|Q8MRY4|Q8MRY4_DROME SD13619p OS=Drosophila melanogaster OX=7227 GN=blanks PE=2 SV=1;tr|Q9VRL8|Q9VRL8_DROME Blanks OS=Drosophila melanogaster OX=7227 GN=blanks PE=1 SV=1	2	2	2	2	1	0	0	0	0	1	0	0	1	0	0	0	0	1	0	0	1	0	0	0	0	1	0	0	14	14	14	34.604	314	314;324	1	3	0	4.8679	By MS/MS
Q9VLH9;Q8MS44;T2GG67;Q9VLI2;Q8SYY1	Q9VLH9;Q8MS44;T2GG67	4;4;4;1;1	3;3;3;0;0	3;3;3;0;0	Alpha-mannosidase	LManVI;CG9468-RA	tr|Q9VLH9|Q9VLH9_DROME Alpha-mannosidase OS=Drosophila melanogaster OX=7227 GN=LManVI PE=1 SV=2;tr|Q8MS44|Q8MS44_DROME Alpha-mannosidase OS=Drosophila melanogaster OX=7227 GN=LManVI PE=2 SV=1;tr|T2GG67|T2GG67_DROME Alpha-mannosidase (Fragment) OS=Drosophil	5	4	3	3	1	2	1	1	0	1	2	1	0	1	1	0	0	0	1	1	0	1	1	0	0	0	1	1	5.3	3.9	3.9	114.95	1007	1007;1007;1028;1003;1016	1	4	0.0015649	3.4203	By matching	By MS/MS	By MS/MS	By matching
Q9W247;Q8MS45	Q9W247;Q8MS45	3;3	3;3	3;3		CG4752-RA;CG4752	tr|Q9W247|Q9W247_DROME FI03324p OS=Drosophila melanogaster OX=7227 GN=Dmel\CG4752 PE=1 SV=2;tr|Q8MS45|Q8MS45_DROME RE08455p OS=Drosophila melanogaster OX=7227 GN=CG4752 PE=2 SV=1	2	3	3	3	1	1	1	1	0	1	3	0	1	1	1	1	0	1	3	0	1	1	1	1	0	1	3	0	3.4	3.4	3.4	139.61	1294	1294;1294	1	11	0	10.742	By MS/MS	By MS/MS	By matching	By MS/MS
Q8MSI2;O16157	Q8MSI2;O16157	17;16	17;16	17;16		Scp1	tr|Q8MSI2|Q8MSI2_DROME GH15296p OS=Drosophila melanogaster OX=7227 GN=Scp1 PE=1 SV=1;tr|O16157|O16157_DROME Calcium-binding protein (Fragment) OS=Drosophila melanogaster OX=7227 GN=Scp1 PE=2 SV=1	2	17	17	17	10	15	13	7	6	11	16	5	10	15	13	7	6	11	16	5	10	15	13	7	6	11	16	5	79.4	79.4	79.4	21.647	189	189;185	1	273	0	286.97	By MS/MS	By MS/MS	By MS/MS	By MS/MS
Q9VAX7;Q8MST5	Q9VAX7;Q8MST5	8;8	4;4	4;4		betaTub97EF	tr|Q9VAX7|Q9VAX7_DROME Tubulin beta chain OS=Drosophila melanogaster OX=7227 GN=betaTub97EF PE=1 SV=3;tr|Q8MST5|Q8MST5_DROME Tubulin beta chain OS=Drosophila melanogaster OX=7227 GN=betaTub97EF PE=1 SV=1	2	8	4	4	5	5	2	4	2	4	6	2	2	2	1	2	1	2	3	1	2	2	1	2	1	2	3	1	21.9	14.2	14.2	51.338	457	457;457	1	54	0	11.42	By MS/MS	By MS/MS	By MS/MS	By MS/MS
Q8MT28;Q9VRU1;C5WLR2	Q8MT28;Q9VRU1;C5WLR2	2;2;1	2;2;1	2;2;1	Aldose 1-epimerase	CG10467;CG10467-RA	tr|Q8MT28|Q8MT28_DROME Aldose 1-epimerase OS=Drosophila melanogaster OX=7227 GN=CG10467 PE=2 SV=1;tr|Q9VRU1|Q9VRU1_DROME Aldose 1-epimerase OS=Drosophila melanogaster OX=7227 GN=Dmel\CG10467 PE=1 SV=1;tr|C5WLR2|C5WLR2_DROME MIP04215p (Fragment) OS=Drosophi	3	2	2	2	2	2	2	2	0	2	2	1	2	2	2	2	0	2	2	1	2	2	2	2	0	2	2	1	8.2	8.2	8.2	39.626	364	364;364;370	1	27	0	69.038	By MS/MS	By MS/MS	By MS/MS	By MS/MS
Q8MT58;A0A0B4LEQ0;E8NHA0	Q8MT58;A0A0B4LEQ0	5;4;1	5;4;1	5;4;1			tr|Q8MT58|Q8MT58_DROME RE11562p OS=Drosophila melanogaster OX=7227 GN=Dmel\CG17337 PE=1 SV=1;tr|A0A0B4LEQ0|A0A0B4LEQ0_DROME Uncharacterized protein, isoform C OS=Drosophila melanogaster OX=7227 GN=Dmel\CG17337 PE=1 SV=1	3	5	5	5	4	1	2	2	1	4	2	2	4	1	2	2	1	4	2	2	4	1	2	2	1	4	2	2	17.2	17.2	17.2	53.163	478	478;431;100	1	48	0	33.285	By MS/MS	By MS/MS	By MS/MS	By MS/MS
Q9W3K9;Q8SWZ9	Q9W3K9;Q8SWZ9	1;1	1;1	1;1		CG2254	tr|Q9W3K9|Q9W3K9_DROME FI02989p OS=Drosophila melanogaster OX=7227 GN=Ldsdh1 PE=1 SV=1;tr|Q8SWZ9|Q8SWZ9_DROME RH47744p OS=Drosophila melanogaster OX=7227 GN=Ldsdh1 PE=2 SV=1	2	1	1	1	0	0	0	0	0	0	1	0	0	0	0	0	0	0	1	0	0	0	0	0	0	0	1	0	4.7	4.7	4.7	35.575	320	320;320	1	1	0.0029112	2.5536
Q8SX54	Q8SX54	1	1	1			tr|Q8SX54|Q8SX54_DROME LP10895p OS=Drosophila melanogaster OX=7227 GN=proPO-AE PE=1 SV=1	1	1	1	1	1	1	0	0	0	0	0	0	1	1	0	0	0	0	0	0	1	1	0	0	0	0	0	0	3.9	3.9	3.9	39.592	360	360	1	6	0.0014663	2.5863	By MS/MS	By MS/MS
Q8SXC2;Q8IGP9	Q8SXC2;Q8IGP9	2;1	2;1	2;1		CG6950-RC;CG6950	tr|Q8SXC2|Q8SXC2_DROME FI04487p OS=Drosophila melanogaster OX=7227 GN=Dmel\CG6950 PE=1 SV=1;tr|Q8IGP9|Q8IGP9_DROME RE50216p OS=Drosophila melanogaster OX=7227 GN=CG6950 PE=2 SV=1	2	2	2	2	0	0	0	2	0	2	1	0	0	0	0	2	0	2	1	0	0	0	0	2	0	2	1	0	7.3	7.3	7.3	51.201	450	450;242	1	12	0	6.5519				By MS/MS
Q8SXC3;Q9VP02;B5RJN5	Q8SXC3;Q9VP02;B5RJN5	8;8;5	8;8;5	8;8;5	Aldose 1-epimerase	BcDNA:GH08902;CG32444-RA	tr|Q8SXC3|Q8SXC3_DROME Aldose 1-epimerase OS=Drosophila melanogaster OX=7227 GN=BcDNA:GH08902 PE=2 SV=1;tr|Q9VP02|Q9VP02_DROME Aldose 1-epimerase OS=Drosophila melanogaster OX=7227 GN=CG14576 PE=1 SV=3;tr|B5RJN5|B5RJN5_DROME FI07622p (Fragment) OS=Drosophi	3	8	8	8	2	4	1	5	0	4	5	1	2	4	1	5	0	4	5	1	2	4	1	5	0	4	5	1	24.6	24.6	24.6	41.586	370	370;370;383	1	37	0	159.84	By MS/MS	By MS/MS	By matching	By MS/MS
Q9VX69;Q8SXG0	Q9VX69;Q8SXG0	14;14	14;14	14;14		CG5162	tr|Q9VX69|Q9VX69_DROME FI01450p OS=Drosophila melanogaster OX=7227 GN=Dmel\CG5162 PE=1 SV=1;tr|Q8SXG0|Q8SXG0_DROME RH13728p OS=Drosophila melanogaster OX=7227 GN=CG5162 PE=2 SV=1	2	14	14	14	13	12	10	8	7	10	7	5	13	12	10	8	7	10	7	5	13	12	10	8	7	10	7	5	42.6	42.6	42.6	44.426	411	411;411	1	239	0	166.17	By MS/MS	By MS/MS	By MS/MS	By MS/MS
Q9VTL8;Q8SXG5	Q9VTL8;Q8SXG5	1;1	1;1	1;1		CG32085-RA;CG32085	tr|Q9VTL8|Q9VTL8_DROME FI04525p OS=Drosophila melanogaster OX=7227 GN=CG6060 PE=2 SV=3;tr|Q8SXG5|Q8SXG5_DROME RH06780p OS=Drosophila melanogaster OX=7227 GN=CG32085 PE=2 SV=1	2	1	1	1	0	0	0	1	1	1	0	1	0	0	0	1	1	1	0	1	0	0	0	1	1	1	0	1	2.9	2.9	2.9	71.688	666	666;666	1	8	0	3.979				By MS/MS
Q8SXM8	Q8SXM8	1	1	1	Lysine--tRNA ligase	Aats-lys	tr|Q8SXM8|Q8SXM8_DROME Lysine--tRNA ligase OS=Drosophila melanogaster OX=7227 GN=LysRS PE=1 SV=1	1	1	1	1	1	0	0	1	1	1	0	1	1	0	0	1	1	1	0	1	1	0	0	1	1	1	0	1	2.3	2.3	2.3	64.66	574	574	1	10	0	56.95	By matching			By MS/MS
Q9VQT5;Q8SY86	Q9VQT5;Q8SY86	1;1	1;1	1;1		CG16704	tr|Q9VQT5|Q9VQT5_DROME FI01556p OS=Drosophila melanogaster OX=7227 GN=CT37177 PE=2 SV=1;tr|Q8SY86|Q8SY86_DROME RH31195p OS=Drosophila melanogaster OX=7227 GN=CG16704 PE=2 SV=1	2	1	1	1	0	0	0	1	1	1	0	0	0	0	0	1	1	1	0	0	0	0	0	1	1	1	0	0	40.5	40.5	40.5	9.0065	79	79;86	1	8	0	11.127				By MS/MS
Q8SY98;X2JE06	Q8SY98;X2JE06	2;2	2;2	2;2		RpL24	tr|Q8SY98|Q8SY98_DROME RH14088p OS=Drosophila melanogaster OX=7227 GN=RpL24 PE=2 SV=1;tr|X2JE06|X2JE06_DROME GEO07624p1 OS=Drosophila melanogaster OX=7227 GN=RpL24 PE=1 SV=1	2	2	2	2	0	2	0	0	0	0	1	0	0	2	0	0	0	0	1	0	0	2	0	0	0	0	1	0	11.4	11.4	11.4	14.223	123	123;155	1	5	0	4.5465		By MS/MS
Q8SYN6;Q9VSC5	Q8SYN6;Q9VSC5	1;1	1;1	1;1		CG8209	tr|Q8SYN6|Q8SYN6_DROME RE50471p OS=Drosophila melanogaster OX=7227 GN=CG8209 PE=2 SV=1;tr|Q9VSC5|Q9VSC5_DROME GM09977p OS=Drosophila melanogaster OX=7227 GN=Dmel\CG8209 PE=1 SV=1	2	1	1	1	0	0	1	0	0	1	1	0	0	0	1	0	0	1	1	0	0	0	1	0	0	1	1	0	3.6	3.6	3.6	36.675	330	330;331	1	7	0.0028249	2.3919			By MS/MS
Q8SYQ4	Q8SYQ4	2	2	2			tr|Q8SYQ4|Q8SYQ4_DROME RE42475p OS=Drosophila melanogaster OX=7227 GN=Dmel\CG31997 PE=1 SV=1	1	2	2	2	2	2	1	0	0	0	2	0	2	2	1	0	0	0	2	0	2	2	1	0	0	0	2	0	25	25	25	16.456	148	148	1	22	0	23.927	By MS/MS	By MS/MS	By MS/MS
Q8SZN1;A0A0B4KHI6	Q8SZN1;A0A0B4KHI6	2;1	2;1	2;1			tr|Q8SZN1|Q8SZN1_DROME GEO08217p1 OS=Drosophila melanogaster OX=7227 GN=BcDNA:RH02566 PE=1 SV=1;tr|A0A0B4KHI6|A0A0B4KHI6_DROME Uncharacterized protein, isoform C OS=Drosophila melanogaster OX=7227 GN=Dmel\CG31313 PE=1 SV=1	2	2	2	2	0	1	1	0	1	0	1	0	0	1	1	0	1	0	1	0	0	1	1	0	1	0	1	0	17.7	17.7	17.7	13.525	124	124;59	1	5	0	4.5632		By MS/MS	By MS/MS
Q8T3N7	Q8T3N7	1	1	1		CG9925	tr|Q8T3N7|Q8T3N7_DROME GM03859p OS=Drosophila melanogaster OX=7227 GN=CG9925 PE=2 SV=1	1	1	1	1	1	1	1	0	0	1	1	1	1	1	1	0	0	1	1	1	1	1	1	0	0	1	1	1	1.2	1.2	1.2	99.912	892	892	1	11	1	-2	By MS/MS	By MS/MS	By matching
Q9VNX4;Q8T3P0	Q9VNX4;Q8T3P0	2;2	2;2	2;2		P5CDh1	tr|Q9VNX4|Q9VNX4_DROME Delta-1-Pyrroline-5-carboxylate dehydrogenase 1, isoform A OS=Drosophila melanogaster OX=7227 GN=P5CDh1 PE=1 SV=1;tr|Q8T3P0|Q8T3P0_DROME GM01289p OS=Drosophila melanogaster OX=7227 GN=P5CDh1 PE=2 SV=1	2	2	2	2	1	0	0	0	0	0	1	0	1	0	0	0	0	0	1	0	1	0	0	0	0	0	1	0	6.8	6.8	6.8	63.666	574	574;574	1	2	0.0096685	2.2206	By MS/MS
Q8T3U3	Q8T3U3	17	17	11		Ef1alpha48D	tr|Q8T3U3|Q8T3U3_DROME GM14559p OS=Drosophila melanogaster OX=7227 GN=eEF1alpha1 PE=2 SV=1	1	17	17	11	14	16	15	14	12	13	15	13	14	16	15	14	12	13	15	13	9	10	10	10	9	9	10	10	43.9	43.9	34.8	38.797	362	362	1	469	0	323.31	By MS/MS	By MS/MS	By MS/MS	By MS/MS
Q9VRR3;Q8T8U3	Q9VRR3;Q8T8U3	1;1	1;1	1;1		CG32407	tr|Q9VRR3|Q9VRR3_DROME Uncharacterized protein, isoform A OS=Drosophila melanogaster OX=7227 GN=Dmel\CG32407 PE=1 SV=2;tr|Q8T8U3|Q8T8U3_DROME AT29938p OS=Drosophila melanogaster OX=7227 GN=CG32407 PE=2 SV=1	2	1	1	1	1	1	1	0	0	1	1	1	1	1	1	0	0	1	1	1	1	1	1	0	0	1	1	1	6.2	6.2	6.2	28.087	241	241;241	1	10	0	15.089	By MS/MS	By matching	By MS/MS
Q9W4Y1;Q8T8X2	Q9W4Y1;Q8T8X2	2;2	2;2	2;2		EG:BACR25B3.5;CG13759	tr|Q9W4Y1|Q9W4Y1_DROME EG:BACR25B3.5 protein OS=Drosophila melanogaster OX=7227 GN=AANATL7 PE=2 SV=2;tr|Q8T8X2|Q8T8X2_DROME AT19803p OS=Drosophila melanogaster OX=7227 GN=AANATL7 PE=2 SV=1	2	2	2	2	0	2	0	0	0	1	2	1	0	2	0	0	0	1	2	1	0	2	0	0	0	1	2	1	10.5	10.5	10.5	25.722	228	228;228	1	8	0	4.3654		By matching
Q8T908	Q8T908	1	1	1			tr|Q8T908|Q8T908_DROME AT12868p OS=Drosophila melanogaster OX=7227 GN=Dmel\CG31819 PE=2 SV=1	1	1	1	1	1	0	0	1	0	0	1	0	1	0	0	1	0	0	1	0	1	0	0	1	0	0	1	0	3.8	3.8	3.8	58.6	497	497	1	5	1	-2	By MS/MS			By MS/MS
Q94881;Q9VIX1	Q94881;Q9VIX1	1;1	1;1	1;1		Lectin-galC1	tr|Q94881|Q94881_DROME Galactose specific C-type lectin OS=Drosophila melanogaster OX=7227 GN=Lectin-galC1 PE=2 SV=1;tr|Q9VIX1|Q9VIX1_DROME Galactose-specific C-type lectin, isoform A OS=Drosophila melanogaster OX=7227 GN=Lectin-galC1 PE=2 SV=1	2	1	1	1	0	0	0	0	1	1	0	0	0	0	0	0	1	1	0	0	0	0	0	0	1	1	0	0	6.6	6.6	6.6	21.174	183	183;186	1	5	0	6.1766
Q95RB2	Q95RB2	1	1	1		Cpr49Ae	tr|Q95RB2|Q95RB2_DROME Cuticular protein 49Ae OS=Drosophila melanogaster OX=7227 GN=Cpr49Ae PE=1 SV=1	1	1	1	1	1	1	1	1	1	1	1	0	1	1	1	1	1	1	1	0	1	1	1	1	1	1	1	0	9.7	9.7	9.7	14.339	134	134	1	20	0	12.008	By MS/MS	By MS/MS	By MS/MS	By MS/MS
Q95RS6	Q95RS6	6	6	6			tr|Q95RS6|Q95RS6_DROME IP12536p OS=Drosophila melanogaster OX=7227 GN=Dmel\CG40160 PE=2 SV=1	1	6	6	6	5	5	3	1	2	4	3	2	5	5	3	1	2	4	3	2	5	5	3	1	2	4	3	2	17.8	17.8	17.8	45.646	421	421	1	60	0	137.67	By MS/MS	By MS/MS	By MS/MS	By MS/MS
Q95SI7	Q95SI7	4	4	4			tr|Q95SI7|Q95SI7_DROME GH23390p OS=Drosophila melanogaster OX=7227 GN=Dmel\CG6028 PE=1 SV=1	1	4	4	4	3	3	4	4	2	4	3	4	3	3	4	4	2	4	3	4	3	3	4	4	2	4	3	4	25.6	25.6	25.6	32.293	293	293	1	85	0	24.867	By MS/MS	By MS/MS	By MS/MS	By MS/MS
Q95SM9	Q95SM9	5	1	1			tr|Q95SM9|Q95SM9_DROME GH13755p OS=Drosophila melanogaster OX=7227 GN=CG17022 PE=2 SV=1	1	5	1	1	3	4	4	2	2	2	3	3	1	1	1	0	0	0	0	0	1	1	1	0	0	0	0	0	98.3	20.3	20.3	6.4494	59	59	1	7	0.0015361	3.1542	By MS/MS	By MS/MS	By MS/MS	By matching
Q9VEP6;Q95SP9	Q9VEP6;Q95SP9	3;3	3;3	3;3	Adenylosuccinate lyase	AdSL	tr|Q9VEP6|Q9VEP6_DROME Adenylosuccinate lyase OS=Drosophila melanogaster OX=7227 GN=AdSL PE=1 SV=1;tr|Q95SP9|Q95SP9_DROME Adenylosuccinate lyase OS=Drosophila melanogaster OX=7227 GN=AdSL PE=2 SV=1	2	3	3	3	3	3	2	0	0	0	1	1	3	3	2	0	0	0	1	1	3	3	2	0	0	0	1	1	10	10	10	53.797	481	481;481	1	23	0	22.562	By MS/MS	By MS/MS	By MS/MS
Q95U34	Q95U34	9	9	9		Galk	tr|Q95U34|Q95U34_DROME GH11113p OS=Drosophila melanogaster OX=7227 GN=Galk PE=1 SV=1	1	9	9	9	1	5	2	3	1	6	4	0	1	5	2	3	1	6	4	0	1	5	2	3	1	6	4	0	25.7	25.7	25.7	54.126	490	490	1	43	0	47.232	By MS/MS	By MS/MS	By matching	By MS/MS
Q960M4	Q960M4	6	6	6		Prx5	tr|Q960M4|Q960M4_DROME Peroxiredoxin OS=Drosophila melanogaster OX=7227 GN=Prx5 PE=1 SV=1	1	6	6	6	4	5	4	5	3	5	5	5	4	5	4	5	3	5	5	5	4	5	4	5	3	5	5	5	47.9	47.9	47.9	19.896	190	190	1	87	0	64.595	By MS/MS	By MS/MS	By MS/MS	By MS/MS
Q960W0	Q960W0	1	1	1			tr|Q960W0|Q960W0_DROME LD32258p OS=Drosophila melanogaster OX=7227 GN=CG31643PA PE=2 SV=1	1	1	1	1	0	0	0	1	0	0	0	1	0	0	0	1	0	0	0	1	0	0	0	1	0	0	0	1	2.6	2.6	2.6	103.53	899	899	1	5	0.001506	2.8561				By MS/MS
Q961R8;Q9VUK8;C9QP25	Q961R8;Q9VUK8;C9QP25	8;7;7	8;7;7	8;7;7		Aats-gly;Aats-gly-RB	tr|Q961R8|Q961R8_DROME GH09263p OS=Drosophila melanogaster OX=7227 GN=GlyRS PE=1 SV=1;tr|Q9VUK8|Q9VUK8_DROME FI18749p1 OS=Drosophila melanogaster OX=7227 GN=GlyRS PE=1 SV=1;tr|C9QP25|C9QP25_DROME RE19272p OS=Drosophila melanogaster OX=7227 GN=Aats-gly-RB P	3	8	8	8	5	7	4	1	1	4	7	4	5	7	4	1	1	4	7	4	5	7	4	1	1	4	7	4	16.3	16.3	16.3	75.803	679	679;765;765	1	93	0	62.877	By MS/MS	By MS/MS	By MS/MS	By MS/MS
Q961T9	Q961T9	4	4	4		BG:DS00941.11	tr|Q961T9|Q961T9_DROME GH07914p OS=Drosophila melanogaster OX=7227 GN=BG:DS00941.11 PE=1 SV=1	1	4	4	4	2	4	3	0	2	4	4	3	2	4	3	0	2	4	4	3	2	4	3	0	2	4	4	3	32.4	32.4	32.4	19.503	170	170	1	57	0	94.767	By MS/MS	By MS/MS	By MS/MS
Q9VXR9;Q961V9	Q9VXR9;Q961V9	1;1	1;1	1;1		CG8128	tr|Q9VXR9|Q9VXR9_DROME FI03680p OS=Drosophila melanogaster OX=7227 GN=Dmel\CG8128 PE=2 SV=1;tr|Q961V9|Q961V9_DROME GH03273p OS=Drosophila melanogaster OX=7227 GN=CG8128 PE=2 SV=1	2	1	1	1	0	1	0	1	0	1	0	0	0	1	0	1	0	1	0	0	0	1	0	1	0	1	0	0	6.7	6.7	6.7	38.111	330	330;330	1	10	0	18.195		By matching		By MS/MS
Q9VRZ1;Q967S0;C0MIY3;A0APG2;A0A0B4K6L4	Q9VRZ1;Q967S0	10;10;1;1;1	10;10;1;1;1	10;10;1;1;1	Amidophosphoribosyltransferase	Prat2	tr|Q9VRZ1|Q9VRZ1_DROME Amidophosphoribosyltransferase OS=Drosophila melanogaster OX=7227 GN=Prat2 PE=3 SV=2;tr|Q967S0|Q967S0_DROME Amidophosphoribosyltransferase OS=Drosophila melanogaster OX=7227 GN=Prat2 PE=2 SV=1	5	10	10	10	6	8	3	7	1	7	9	4	6	8	3	7	1	7	9	4	6	8	3	7	1	7	9	4	21.7	21.7	21.7	51.268	470	470;547;546;546;546	1	86	0	45.489	By MS/MS	By MS/MS	By MS/MS	By MS/MS
Q9GV29	Q9GV29	19	4	4		MoxGM95	tr|Q9GV29|Q9GV29_DROME Prophenoloxidase (Fragment) OS=Drosophila melanogaster OX=7227 GN=MoxGM95 PE=4 SV=1	1	19	4	4	17	15	13	6	6	8	12	6	3	4	3	2	2	3	4	2	3	4	3	2	2	3	4	2	52.2	7.1	7.1	39.294	337	337	1	129	0	323.31	By MS/MS	By MS/MS	By MS/MS	By MS/MS
Q9I7J0	Q9I7J0	5	5	5			tr|Q9I7J0|Q9I7J0_DROME GH21596p OS=Drosophila melanogaster OX=7227 GN=Dmel\CG5023 PE=1 SV=1	1	5	5	5	3	2	3	3	2	3	4	4	3	2	3	3	2	3	4	4	3	2	3	3	2	3	4	4	40.2	40.2	40.2	19.116	169	169	1	61	0	38.717	By MS/MS	By MS/MS	By MS/MS	By MS/MS
Q9I7Q5	Q9I7Q5	2	2	2		Cpr65Au	tr|Q9I7Q5|Q9I7Q5_DROME Cuticular protein 65Au, isoform A OS=Drosophila melanogaster OX=7227 GN=Cpr65Au PE=1 SV=2	1	2	2	2	1	1	0	0	0	1	0	0	1	1	0	0	0	1	0	0	1	1	0	0	0	1	0	0	15.1	15.1	15.1	11.438	106	106	1	4	0	5.3048	By MS/MS	By MS/MS
Q9W5B4;Q9NF33;B4F5U1;B4F5U0;B4F5T8;B4F5T7;B4F5T6	Q9W5B4;Q9NF33;B4F5U1;B4F5U0;B4F5T8;B4F5T7;B4F5T6	6;6;4;4;4;4;4	6;6;4;4;4;4;4	6;6;4;4;4;4;4		EG:103E12.2;CG14629	tr|Q9W5B4|Q9W5B4_DROME GH18858p OS=Drosophila melanogaster OX=7227 GN=Dmel\CG14629 PE=1 SV=1;tr|Q9NF33|Q9NF33_DROME EG:103E12.2 protein OS=Drosophila melanogaster OX=7227 GN=EG:103E12.2 PE=4 SV=1;tr|B4F5U1|B4F5U1_DROME CG14629-PA (Fragment) OS=Drosophila m	7	6	6	6	4	5	5	3	3	4	3	3	4	5	5	3	3	4	3	3	4	5	5	3	3	4	3	3	21.6	21.6	21.6	35.032	319	319;319;252;252;252;252;252	1	95	0	101.73	By MS/MS	By MS/MS	By MS/MS	By MS/MS
Q9VGZ3;Q9NFX2;C7LA95;O76935;B5T1X5;B5T1X0;Q9VCV4;Q9NFX3;O76934	Q9VGZ3;Q9NFX2;C7LA95;O76935	15;15;14;11;5;5;1;1;1	15;15;14;11;5;5;1;1;1	15;15;14;11;5;5;1;1;1	Aconitate hydratase	Irp-1B	tr|Q9VGZ3|Q9VGZ3_DROME Iron regulatory protein 1B OS=Drosophila melanogaster OX=7227 GN=Irp-1B PE=1 SV=1;tr|Q9NFX2|Q9NFX2_DROME Iron regulatory protein 1B OS=Drosophila melanogaster OX=7227 GN=Irp-1B PE=2 SV=1;tr|C7LA95|C7LA95_DROME FI05817p (Fragment) OS=	9	15	15	15	6	7	2	4	4	4	10	3	6	7	2	4	4	4	10	3	6	7	2	4	4	4	10	3	20	20	20	98.577	899	899;899;932;899;322;322;902;902;902	1	74	0	60.313	By MS/MS	By MS/MS	By MS/MS	By MS/MS
Q9NIU2;R9Q794;Q6NL81;Q6NMY6	Q9NIU2;R9Q794;Q6NL81	3;3;2;1	3;3;2;1	3;3;2;1		RpL5;yip6	tr|Q9NIU2|Q9NIU2_DROME Yippee interacting protein 6 (Fragment) OS=Drosophila melanogaster OX=7227 GN=RpL5 PE=1 SV=2;tr|R9Q794|R9Q794_DROME Ribosomal protein L5, isoform G OS=Drosophila melanogaster OX=7227 GN=RpL5 PE=1 SV=1;tr|Q6NL81|Q6NL81_DROME RE57391p	4	3	3	3	0	2	0	1	0	1	3	1	0	2	0	1	0	1	3	1	0	2	0	1	0	1	3	1	14.1	14.1	14.1	19.241	177	177;299;137;178	1	15	0	28.311		By matching		By matching
X2JAJ8;Q9VII7;Q9U1I6;Q8MSJ3	X2JAJ8;Q9VII7;Q9U1I6;Q8MSJ3	21;21;21;20	21;21;21;20	19;19;19;18		Spn38F	tr|X2JAJ8|X2JAJ8_DROME Serpin 38F, isoform B OS=Drosophila melanogaster OX=7227 GN=Spn38F PE=3 SV=1;tr|Q9VII7|Q9VII7_DROME Serpin 38F, isoform A OS=Drosophila melanogaster OX=7227 GN=Spn38F PE=3 SV=3;tr|Q9U1I6|Q9U1I6_DROME Serine protease inhibitor (Serpin	4	21	21	19	14	13	12	15	9	14	15	13	14	13	12	15	9	14	15	13	13	12	10	14	9	13	13	12	44.3	44.3	41.4	41.517	370	370;372;372;323	1	290	0	323.31	By MS/MS	By MS/MS	By MS/MS	By MS/MS
Q9U1K3;Q9VF15;Q8T0T2	Q9U1K3;Q9VF15	8;8;3	8;8;3	8;8;3		glob1	tr|Q9U1K3|Q9U1K3_DROME Globin OS=Drosophila melanogaster OX=7227 GN=glob1 PE=3 SV=1;tr|Q9VF15|Q9VF15_DROME GEO09476p1 OS=Drosophila melanogaster OX=7227 GN=glob1 PE=1 SV=1	3	8	8	8	3	6	4	4	1	6	6	5	3	6	4	4	1	6	6	5	3	6	4	4	1	6	6	5	58.2	58.2	58.2	17.102	153	153;153;67	1	103	0	144.57	By MS/MS	By MS/MS	By MS/MS	By MS/MS
Q9U1L2;Q5BII6;Q8MSK8	Q9U1L2;Q5BII6	13;12;5	13;12;5	13;12;5		EG:BACR7A4.14;CG3699	tr|Q9U1L2|Q9U1L2_DROME EG:BACR7A4.14 protein OS=Drosophila melanogaster OX=7227 GN=EG:BACR7A4.14 PE=1 SV=1;tr|Q5BII6|Q5BII6_DROME RH05486p (Fragment) OS=Drosophila melanogaster OX=7227 GN=CG3699 PE=2 SV=1	3	13	13	13	3	2	5	11	9	11	4	1	3	2	5	11	9	11	4	1	3	2	5	11	9	11	4	1	67.3	67.3	67.3	26.063	251	251;255;85	1	116	0	279.56	By MS/MS	By MS/MS	By MS/MS	By MS/MS
Q9VEK8;Q9U3W5	Q9VEK8;Q9U3W5	1;1	1;1	1;1		sds22	tr|Q9VEK8|Q9VEK8_DROME GH07711p OS=Drosophila melanogaster OX=7227 GN=sds22 PE=1 SV=1;tr|Q9U3W5|Q9U3W5_DROME Putative mitotic protein phosphatase 1 regulator OS=Drosophila melanogaster OX=7227 GN=sds22 PE=2 SV=1	2	1	1	1	1	1	1	1	1	1	1	1	1	1	1	1	1	1	1	1	1	1	1	1	1	1	1	1	4.3	4.3	4.3	37.79	326	326;326	1	24	0	11.742	By MS/MS	By MS/MS	By MS/MS	By MS/MS
Q9V3V6;Q9XZC3	Q9V3V6;Q9XZC3	1;1	1;1	1;1		Rpt5	tr|Q9V3V6|Q9V3V6_DROME 26S proteasome regulatory complex subunit p50 OS=Drosophila melanogaster OX=7227 GN=Rpt5 PE=1 SV=1;tr|Q9XZC3|Q9XZC3_DROME Tat-binding protein-1 OS=Drosophila melanogaster OX=7227 GN=Rpt5 PE=1 SV=1	2	1	1	1	1	1	0	0	0	0	1	0	1	1	0	0	0	0	1	0	1	1	0	0	0	0	1	0	2.1	2.1	2.1	47.806	428	428;431	1	6	0.0055866	2.3303	By MS/MS	By MS/MS
Q9V3V9	Q9V3V9	2	2	2		EndoGI	tr|Q9V3V9|Q9V3V9_DROME Endonuclease G inhibitor, isoform A OS=Drosophila melanogaster OX=7227 GN=EndoGI PE=1 SV=1	1	2	2	2	1	0	0	1	0	0	0	0	1	0	0	1	0	0	0	0	1	0	0	1	0	0	0	0	10.6	10.6	10.6	40.614	359	359	1	2	0.0014749	2.6897	By MS/MS			By MS/MS
Q9V426	Q9V426	1	1	1		vig	tr|Q9V426|Q9V426_DROME LD07162p OS=Drosophila melanogaster OX=7227 GN=vig PE=1 SV=1	1	1	1	1	0	0	1	0	0	0	0	0	0	0	1	0	0	0	0	0	0	0	1	0	0	0	0	0	3.7	3.7	3.7	52.708	490	490	1	1	0.0029155	2.5641			By MS/MS
Q9V436	Q9V436	1	1	1		Rpn12	tr|Q9V436|Q9V436_DROME 26S proteasome regulatory complex subunit p30 OS=Drosophila melanogaster OX=7227 GN=Rpn12 PE=1 SV=1	1	1	1	1	0	1	1	1	0	1	1	1	0	1	1	1	0	1	1	1	0	1	1	1	0	1	1	1	6.4	6.4	6.4	30.225	264	264	1	18	0	13.607		By MS/MS	By MS/MS	By MS/MS
Q9V9Q4	Q9V9Q4	2	2	2			tr|Q9V9Q4|Q9V9Q4_DROME LD43819p OS=Drosophila melanogaster OX=7227 GN=Dmel\CG1416 PE=1 SV=2	1	2	2	2	2	1	1	1	1	1	2	1	2	1	1	1	1	1	2	1	2	1	1	1	1	1	2	1	7.1	7.1	7.1	40.154	354	354	1	25	0	105.41	By MS/MS	By MS/MS	By MS/MS	By MS/MS
Q9V9U3;Q9U4R5;Q8IGY5;Q8IMG1;Q86PC7;Q8I0J1;O16040;Q9U4R3;Q9U4R2;Q7KLU9;Q9U4Q8;Q9U4Q7;Q9TVG2;Q9TW87;Q9U4R4;Q7KLV0;Q9U4Q6;Q9U4R0	Q9V9U3;Q9U4R5;Q8IGY5;Q8IMG1;Q86PC7;Q8I0J1;O16040;Q9U4R3;Q9U4R2;Q7KLU9;Q9U4Q8;Q9U4Q7;Q9TVG2;Q9TW87;Q9U4R4;Q7KLV0;Q9U4Q6;Q9U4R0	2;1;1;1;1;1;1;1;1;1;1;1;1;1;1;1;1;1	2;1;1;1;1;1;1;1;1;1;1;1;1;1;1;1;1;1	2;1;1;1;1;1;1;1;1;1;1;1;1;1;1;1;1;1		anon1A3;CG1910	tr|Q9V9U3|Q9V9U3_DROME LD45254p OS=Drosophila melanogaster OX=7227 GN=Anon1A3 PE=1 SV=1;tr|Q9U4R5|Q9U4R5_DROME Anon1A3 (Fragment) OS=Drosophila melanogaster OX=7227 GN=anon1A3 PE=4 SV=1;tr|Q8IGY5|Q8IGY5_DROME RE05782p (Fragment) OS=Drosophila melanogaster	18	2	2	2	1	1	1	2	0	1	0	1	1	1	1	2	0	1	0	1	1	1	1	2	0	1	0	1	8.6	8.6	8.6	51.586	489	489;310;481;466;439;439;341;310;310;309;310;310;310;310;310;310;310;310	1	19	0	50.782	By MS/MS	By MS/MS	By MS/MS	By MS/MS
Q9VA41;Q8IMH5;Q8SXV5	Q9VA41;Q8IMH5	9;5;1	4;1;1	4;1;1		Npc2h	tr|Q9VA41|Q9VA41_DROME GEO08227p1 OS=Drosophila melanogaster OX=7227 GN=Npc2h PE=1 SV=1;tr|Q8IMH5|Q8IMH5_DROME Niemann-Pick type C-2h, isoform B OS=Drosophila melanogaster OX=7227 GN=Npc2h PE=4 SV=1	3	9	4	4	7	6	6	5	3	5	4	5	3	2	3	2	1	2	1	2	3	2	3	2	1	2	1	2	55.4	41.4	41.4	17.552	157	157;130;134	1	39	0	43.065	By MS/MS	By MS/MS	By MS/MS	By MS/MS
Q9VAC1	Q9VAC1	4	4	4			tr|Q9VAC1|Q9VAC1_DROME GM14349p OS=Drosophila melanogaster OX=7227 GN=Dmel\CG7920 PE=1 SV=1	1	4	4	4	1	1	0	1	1	2	4	1	1	1	0	1	1	2	4	1	1	1	0	1	1	2	4	1	10.1	10.1	10.1	51.854	477	477	1	17	0	11.449	By matching	By matching		By MS/MS
Q9VAI8	Q9VAI8	1	1	1		dmrt99B	tr|Q9VAI8|Q9VAI8_DROME Doublesex-Mab related 99B OS=Drosophila melanogaster OX=7227 GN=dmrt99B PE=2 SV=1	1	1	1	1	1	0	1	0	0	1	1	0	1	0	1	0	0	1	1	0	1	0	1	0	0	1	1	0	1.8	1.8	1.8	55.442	510	510	1	5	1	-2	By MS/MS		By MS/MS
Q9VAI9;A9QJR7;D1FZD8;D1FZA2;D1FZ49;A9QK28;A9QJU7;A9QJY0;A9QJM9;A9QJM6;A9QJL8;A9QJL5;A9QJL0;A9QJK9;A9QJL4;A9QJL7;A9QJQ6;D1FZ89;A0A0B4KI20	Q9VAI9;A9QJR7;D1FZD8;D1FZA2;D1FZ49;A9QK28;A9QJU7;A9QJY0;A9QJM9;A9QJM6;A9QJL8;A9QJL5;A9QJL0;A9QJK9;A9QJL4;A9QJL7;A9QJQ6	10;8;8;8;8;8;8;8;8;8;8;8;8;8;6;6;6;4;1	10;8;8;8;8;8;8;8;8;8;8;8;8;8;6;6;6;4;1	10;8;8;8;8;8;8;8;8;8;8;8;8;8;6;6;6;4;1		Obp99c	tr|Q9VAI9|Q9VAI9_DROME GEO07291p1 OS=Drosophila melanogaster OX=7227 GN=Obp99c PE=1 SV=1;tr|A9QJR7|A9QJR7_DROME Odorant-binding protein 99c OS=Drosophila melanogaster OX=7227 GN=Obp99c PE=4 SV=1;tr|D1FZD8|D1FZD8_DROME Odorant-binding protein 99c OS=Drosoph	19	10	10	10	9	9	6	6	4	7	8	6	9	9	6	6	4	7	8	6	9	9	6	6	4	7	8	6	60.3	60.3	60.3	16.998	151	151;151;151;151;151;151;151;151;151;151;151;151;151;151;151;151;151;151;61	1	185	0	309.86	By MS/MS	By MS/MS	By MS/MS	By MS/MS
Q9VAU2	Q9VAU2	2	2	2		Sid	tr|Q9VAU2|Q9VAU2_DROME IP21418p OS=Drosophila melanogaster OX=7227 GN=Sid PE=2 SV=1	1	2	2	2	2	0	1	0	0	0	0	0	2	0	1	0	0	0	0	0	2	0	1	0	0	0	0	0	7.6	7.6	7.6	41.694	370	370	1	5	0	4.872	By MS/MS		By MS/MS
Q9VAZ1	Q9VAZ1	3	3	3		mil	tr|Q9VAZ1|Q9VAZ1_DROME AT14585p OS=Drosophila melanogaster OX=7227 GN=mil PE=2 SV=2	1	3	3	3	2	1	2	1	1	2	2	3	2	1	2	1	1	2	2	3	2	1	2	1	1	2	2	3	9.5	9.5	9.5	33.23	283	283	1	32	0	6.567	By MS/MS	By MS/MS	By MS/MS	By MS/MS
Q9VB05	Q9VB05	3	3	3		ALiX	tr|Q9VB05|Q9VB05_DROME ALG-2 interacting protein X OS=Drosophila melanogaster OX=7227 GN=ALiX PE=1 SV=1	1	3	3	3	2	2	1	0	0	1	3	1	2	2	1	0	0	1	3	1	2	2	1	0	0	1	3	1	3.8	3.8	3.8	92.538	836	836	1	19	0	12.666	By MS/MS	By MS/MS	By MS/MS
Q9VB29	Q9VB29	1	1	1			tr|Q9VB29|Q9VB29_DROME GEO10302p1 OS=Drosophila melanogaster OX=7227 GN=Dmel\CG5402 PE=2 SV=1	1	1	1	1	0	1	1	1	0	1	0	1	0	1	1	1	0	1	0	1	0	1	1	1	0	1	0	1	9.7	9.7	9.7	16.164	154	154	1	6	0	15.329		By matching	By MS/MS	By MS/MS
Q9VBR6	Q9VBR6	1	1	1		tobi	tr|Q9VBR6|Q9VBR6_DROME RE74917p OS=Drosophila melanogaster OX=7227 GN=tobi PE=2 SV=1	1	1	1	1	1	1	0	0	0	0	0	0	1	1	0	0	0	0	0	0	1	1	0	0	0	0	0	0	2	2	2	74.597	657	657	1	2	0	6.1498	By MS/MS	By MS/MS
Q9VC18;Q95RT1	Q9VC18;Q95RT1	16;9	16;9	16;9		CG11089	tr|Q9VC18|Q9VC18_DROME RE29555p OS=Drosophila melanogaster OX=7227 GN=BEST:GH11240 PE=1 SV=1;tr|Q95RT1|Q95RT1_DROME LD12501p OS=Drosophila melanogaster OX=7227 GN=CG11089 PE=2 SV=1	2	16	16	16	9	13	7	8	10	13	14	6	9	13	7	8	10	13	14	6	9	13	7	8	10	13	14	6	32.4	32.4	32.4	63.323	590	590;383	1	207	0	184.35	By MS/MS	By MS/MS	By MS/MS	By MS/MS
Q9VCH7	Q9VCH7	1	1	1			tr|Q9VCH7|Q9VCH7_DROME RE64534p OS=Drosophila melanogaster OX=7227 GN=CT28701 PE=1 SV=1	1	1	1	1	1	1	0	0	1	1	1	1	1	1	0	0	1	1	1	1	1	1	0	0	1	1	1	1	5.1	5.1	5.1	30.944	276	276	1	11	0	5.0756	By MS/MS	By MS/MS
Q9VCK6	Q9VCK6	5	5	5			tr|Q9VCK6|Q9VCK6_DROME LD34157p OS=Drosophila melanogaster OX=7227 GN=Dmel\CG10184 PE=1 SV=1	1	5	5	5	5	3	3	0	0	1	5	3	5	3	3	0	0	1	5	3	5	3	3	0	0	1	5	3	18.8	18.8	18.8	41.187	383	383	1	56	0	60.525	By MS/MS	By MS/MS	By MS/MS
Q9VCW6	Q9VCW6	3	3	3		Gclm	tr|Q9VCW6|Q9VCW6_DROME GH03051p OS=Drosophila melanogaster OX=7227 GN=Gclm PE=1 SV=1	1	3	3	3	2	2	2	2	1	2	2	1	2	2	2	2	1	2	2	1	2	2	2	2	1	2	2	1	11.9	11.9	11.9	31.472	285	285	1	32	0	12.522	By MS/MS	By MS/MS	By MS/MS	By MS/MS
Q9VD01	Q9VD01	3	3	3		Pebp1	tr|Q9VD01|Q9VD01_DROME LP12095p OS=Drosophila melanogaster OX=7227 GN=Pebp1 PE=1 SV=1	1	3	3	3	1	1	1	3	2	3	3	1	1	1	1	3	2	3	3	1	1	1	1	3	2	3	3	1	27.3	27.3	27.3	19.608	176	176	1	69	0	23.394	By MS/MS	By MS/MS	By MS/MS	By MS/MS
Q9VD02	Q9VD02	1	1	1			tr|Q9VD02|Q9VD02_DROME GH14779p OS=Drosophila melanogaster OX=7227 GN=Dmel\CG7054 PE=1 SV=1	1	1	1	1	0	0	0	0	0	1	1	1	0	0	0	0	0	1	1	1	0	0	0	0	0	1	1	1	10.1	10.1	10.1	19.822	179	179	1	5	0	4.5631
Q9VD48	Q9VD48	2	2	2			tr|Q9VD48|Q9VD48_DROME GEO08270p1 OS=Drosophila melanogaster OX=7227 GN=Dmel\CG5791 PE=2 SV=1	1	2	2	2	2	2	2	2	2	2	2	2	2	2	2	2	2	2	2	2	2	2	2	2	2	2	2	2	24.5	24.5	24.5	10.208	98	98	1	48	0	73.535	By MS/MS	By MS/MS	By MS/MS	By MS/MS
Q9VD58	Q9VD58	4	4	4			tr|Q9VD58|Q9VD58_DROME GH26270p OS=Drosophila melanogaster OX=7227 GN=Idh3b PE=1 SV=1	1	4	4	4	1	3	0	4	3	3	4	0	1	3	0	4	3	3	4	0	1	3	0	4	3	3	4	0	8.6	8.6	8.6	40.381	370	370	1	39	0	46.681	By MS/MS	By MS/MS		By MS/MS
Q9VD61	Q9VD61	10	10	10	Sulfhydryl oxidase		tr|Q9VD61|Q9VD61_DROME Sulfhydryl oxidase OS=Drosophila melanogaster OX=7227 GN=Qsox2 PE=2 SV=1	1	10	10	10	3	5	3	6	2	4	6	2	3	5	3	6	2	4	6	2	3	5	3	6	2	4	6	2	25.9	25.9	25.9	62.775	552	552	1	76	0	54.51	By MS/MS	By MS/MS	By MS/MS	By MS/MS
Q9VDC0	Q9VDC0	1	1	1			tr|Q9VDC0|Q9VDC0_DROME GH01837p OS=Drosophila melanogaster OX=7227 GN=FOHSDR PE=1 SV=1	1	1	1	1	1	1	1	1	1	1	1	1	1	1	1	1	1	1	1	1	1	1	1	1	1	1	1	1	6.4	6.4	6.4	27.236	250	250	1	23	0	71.755	By MS/MS	By MS/MS	By MS/MS	By MS/MS
Q9VDG1	Q9VDG1	2	2	2			tr|Q9VDG1|Q9VDG1_DROME SD04019p OS=Drosophila melanogaster OX=7227 GN=Dmel\CG17278 PE=2 SV=2	1	2	2	2	1	2	2	1	1	2	2	2	1	2	2	1	1	2	2	2	1	2	2	1	1	2	2	2	32.5	32.5	32.5	8.7892	80	80	1	58	0	25.953	By MS/MS	By MS/MS	By MS/MS	By MS/MS
Q9VDP9;Q7KSB5;C6SUZ3	Q9VDP9;Q7KSB5;C6SUZ3	4;2;2	4;2;2	4;2;2		CG4390-RB	tr|Q9VDP9|Q9VDP9_DROME S-formylglutathione hydrolase OS=Drosophila melanogaster OX=7227 GN=Dmel\CG4390 PE=1 SV=1;tr|Q7KSB5|Q7KSB5_DROME S-formylglutathione hydrolase OS=Drosophila melanogaster OX=7227 GN=Dmel\CG4390 PE=1 SV=1;tr|C6SUZ3|C6SUZ3_DROME S-formy	3	4	4	4	2	2	2	3	3	3	4	2	2	2	2	3	3	3	4	2	2	2	2	3	3	3	4	2	17.8	17.8	17.8	31.441	286	286;330;348	1	45	0	24.973	By MS/MS	By MS/MS	By MS/MS	By MS/MS
Q9VDY4	Q9VDY4	3	3	3			tr|Q9VDY4|Q9VDY4_DROME AT22194p OS=Drosophila melanogaster OX=7227 GN=Dmel\CG5217 PE=2 SV=1	1	3	3	3	3	2	2	0	0	2	2	2	3	2	2	0	0	2	2	2	3	2	2	0	0	2	2	2	27	27	27	23.638	215	215	1	35	0	20.343	By MS/MS	By MS/MS	By MS/MS
Q9VEB1	Q9VEB1	19	19	19		Mdh2	tr|Q9VEB1|Q9VEB1_DROME IP09655p OS=Drosophila melanogaster OX=7227 GN=Mdh2 PE=1 SV=1	1	19	19	19	10	12	9	16	12	13	13	5	10	12	9	16	12	13	13	5	10	12	9	16	12	13	13	5	68.8	68.8	68.8	35.318	336	336	1	255	0	167.22	By MS/MS	By MS/MS	By MS/MS	By MS/MS
Q9VEP8	Q9VEP8	6	6	6		Irc	tr|Q9VEP8|Q9VEP8_DROME GH11385p OS=Drosophila melanogaster OX=7227 GN=Irc PE=1 SV=2	1	6	6	6	4	3	3	4	1	4	4	2	4	3	3	4	1	4	4	2	4	3	3	4	1	4	4	2	12.9	12.9	12.9	78.279	697	697	1	58	0	28.491	By MS/MS	By MS/MS	By MS/MS	By MS/MS
Q9VF23	Q9VF23	4	4	4			tr|Q9VF23|Q9VF23_DROME GH24918p OS=Drosophila melanogaster OX=7227 GN=Dmel\CG4546 PE=2 SV=2	1	4	4	4	2	3	2	1	1	2	4	3	2	3	2	1	1	2	4	3	2	3	2	1	1	2	4	3	9.8	9.8	9.8	52.127	457	457	1	39	0	13.844	By MS/MS	By MS/MS	By MS/MS	By MS/MS
Q9VF24	Q9VF24	6	6	6		cv-d	tr|Q9VF24|Q9VF24_DROME Crossveinless d OS=Drosophila melanogaster OX=7227 GN=cv-d PE=1 SV=2	1	6	6	6	3	2	1	1	1	1	4	0	3	2	1	1	1	1	4	0	3	2	1	1	1	1	4	0	4.7	4.7	4.7	167.84	1470	1470	1	28	0	18.13	By MS/MS	By MS/MS	By MS/MS	By MS/MS
Q9VF53;Q1EBZ1;Q9VF50;Q8IND5	Q9VF53;Q1EBZ1;Q9VF50;Q8IND5	2;1;1;1	1;0;0;0	1;0;0;0		AOX1;CG18519;AOX4;AOX2	tr|Q9VF53|Q9VF53_DROME Aldehyde oxidase 1 OS=Drosophila melanogaster OX=7227 GN=AOX1 PE=1 SV=1;tr|Q1EBZ1|Q1EBZ1_DROME IP14154p (Fragment) OS=Drosophila melanogaster OX=7227 GN=CG18519 PE=2 SV=1;tr|Q9VF50|Q9VF50_DROME Aldehyde oxidase 4 OS=Drosophila melano	4	2	1	1	0	2	0	0	0	1	2	0	0	1	0	0	0	1	1	0	0	1	0	0	0	1	1	0	2.1	1.2	1.2	139.12	1273	1273;195;1256;1264	1	7	0.0014993	2.8202		By MS/MS
Q9VFI3	Q9VFI3	1	1	1			tr|Q9VFI3|Q9VFI3_DROME GEO08281p1 OS=Drosophila melanogaster OX=7227 GN=Dmel\CG8066 PE=1 SV=1	1	1	1	1	1	1	1	1	0	1	1	1	1	1	1	1	0	1	1	1	1	1	1	1	0	1	1	1	14.4	14.4	14.4	11.339	104	104	1	18	0	9.1495	By MS/MS	By MS/MS	By MS/MS	By MS/MS
Q9VFN7	Q9VFN7	1	1	1		Npc2b	tr|Q9VFN7|Q9VFN7_DROME GEO07678p1 OS=Drosophila melanogaster OX=7227 GN=Npc2b PE=2 SV=1	1	1	1	1	1	1	1	1	1	1	1	1	1	1	1	1	1	1	1	1	1	1	1	1	1	1	1	1	8.8	8.8	8.8	17.284	159	159	1	19	0	40.214	By MS/MS	By MS/MS	By MS/MS	By MS/MS
Q9VFQ9	Q9VFQ9	2	2	2		Dip-B	tr|Q9VFQ9|Q9VFQ9_DROME Dipeptidase B, isoform A OS=Drosophila melanogaster OX=7227 GN=Dip-B PE=1 SV=2	1	2	2	2	2	0	0	0	0	0	2	0	2	0	0	0	0	0	2	0	2	0	0	0	0	0	2	0	6.5	6.5	6.5	55.533	508	508	1	7	0	29.642	By matching
Q9VFV9	Q9VFV9	2	2	2		Droj2	tr|Q9VFV9|Q9VFV9_DROME DnaJ-like-2, isoform A OS=Drosophila melanogaster OX=7227 GN=Droj2 PE=1 SV=1	1	2	2	2	0	0	0	0	0	1	1	0	0	0	0	0	0	1	1	0	0	0	0	0	0	1	1	0	5.7	5.7	5.7	45.23	403	403	1	2	0.0028944	2.5207
Q9VG33	Q9VG33	3	3	3	Sulfurtransferase		tr|Q9VG33|Q9VG33_DROME Sulfurtransferase OS=Drosophila melanogaster OX=7227 GN=Dmel\CG12279 PE=1 SV=2	1	3	3	3	3	1	2	2	1	2	2	2	3	1	2	2	1	2	2	2	3	1	2	2	1	2	2	2	40	40	40	12.06	110	110	1	31	0	27.723	By MS/MS	By MS/MS	By MS/MS	By MS/MS
Q9VG42	Q9VG42	5	5	5		Gnmt	tr|Q9VG42|Q9VG42_DROME Glycine N-methyltransferase OS=Drosophila melanogaster OX=7227 GN=Gnmt PE=1 SV=1	1	5	5	5	5	3	3	4	3	4	3	1	5	3	3	4	3	4	3	1	5	3	3	4	3	4	3	1	19.7	19.7	19.7	32.683	289	289	1	82	0	110.5	By MS/MS	By MS/MS	By MS/MS	By MS/MS
Q9VGF3	Q9VGF3	1	1	1			tr|Q9VGF3|Q9VGF3_DROME IP11040p OS=Drosophila melanogaster OX=7227 GN=Dmel\CG18547 PE=1 SV=1	1	1	1	1	1	0	0	1	1	1	0	0	1	0	0	1	1	1	0	0	1	0	0	1	1	1	0	0	5.5	5.5	5.5	38.868	345	345	1	10	0	16.815	By MS/MS			By MS/MS
Q9VGQ1	Q9VGQ1	4	4	4			tr|Q9VGQ1|Q9VGQ1_DROME GM01350p OS=Drosophila melanogaster OX=7227 GN=alpha-KGDHC PE=1 SV=1	1	4	4	4	0	1	0	3	1	3	3	0	0	1	0	3	1	3	3	0	0	1	0	3	1	3	3	0	9.8	9.8	9.8	49.924	468	468	1	22	0	13.925		By matching		By MS/MS
Q9VGV8	Q9VGV8	1	1	1			tr|Q9VGV8|Q9VGV8_DROME GM03430p OS=Drosophila melanogaster OX=7227 GN=Dmel\CG4511 PE=2 SV=1	1	1	1	1	1	1	1	0	1	0	1	1	1	1	1	0	1	0	1	1	1	1	1	0	1	0	1	1	6	6	6	25.109	216	216	1	19	0	6.595	By MS/MS	By MS/MS	By MS/MS
Q9VH72;Q8SWZ8	Q9VH72;Q8SWZ8	4;3	4;3	4;3		CG9471-RA;CG9471	tr|Q9VH72|Q9VH72_DROME TA01656p1 OS=Drosophila melanogaster OX=7227 GN=Dmel\CG9471 PE=1 SV=1;tr|Q8SWZ8|Q8SWZ8_DROME RH49505p OS=Drosophila melanogaster OX=7227 GN=CG9471 PE=2 SV=1	2	4	4	4	3	2	2	4	1	3	3	3	3	2	2	4	1	3	3	3	3	2	2	4	1	3	3	3	26.5	26.5	26.5	22.713	204	204;204	1	46	0	33.201	By MS/MS	By MS/MS	By MS/MS	By MS/MS
Q9VHF0	Q9VHF0	1	1	1			tr|Q9VHF0|Q9VHF0_DROME LP08712p OS=Drosophila melanogaster OX=7227 GN=Srr PE=2 SV=1	1	1	1	1	1	0	0	0	0	0	0	0	1	0	0	0	0	0	0	0	1	0	0	0	0	0	0	0	3.8	3.8	3.8	50.744	469	469	1	1	0	4.1046	By MS/MS
Q9VHG4	Q9VHG4	1	1	1		VhaM8.9	tr|Q9VHG4|Q9VHG4_DROME LD30634p OS=Drosophila melanogaster OX=7227 GN=ATP6AP2 PE=1 SV=1	1	1	1	1	1	0	1	0	0	0	0	0	1	0	1	0	0	0	0	0	1	0	1	0	0	0	0	0	5.3	5.3	5.3	34.421	320	320	1	5	0	5.6595	By MS/MS		By MS/MS
Q9VHN7;Q7KSU6;Q95S19;Q9VVP4;Q8MZ62	Q9VHN7;Q7KSU6	39;36;14;2;2	39;36;14;2;2	39;36;14;2;2			tr|Q9VHN7|Q9VHN7_DROME LP07963p OS=Drosophila melanogaster OX=7227 GN=Dmel\CG8036 PE=1 SV=3;tr|Q7KSU6|Q7KSU6_DROME Uncharacterized protein, isoform D OS=Drosophila melanogaster OX=7227 GN=Dmel\CG8036 PE=1 SV=1	5	39	39	39	29	31	29	30	24	32	30	26	29	31	29	30	24	32	30	26	29	31	29	30	24	32	30	26	53.7	53.7	53.7	68.031	626	626;580;221;623;623	1	740	0	323.31	By MS/MS	By MS/MS	By MS/MS	By MS/MS
Q9VHX4	Q9VHX4	8	8	8			tr|Q9VHX4|Q9VHX4_DROME LD24679p OS=Drosophila melanogaster OX=7227 GN=Dmel\CG2767 PE=1 SV=1	1	8	8	8	3	5	2	2	0	1	4	2	3	5	2	2	0	1	4	2	3	5	2	2	0	1	4	2	27.1	27.1	27.1	36.862	329	329	1	44	0	99.359	By MS/MS	By MS/MS	By MS/MS	By MS/MS
Q9VI09	Q9VI09	1	1	1			tr|Q9VI09|Q9VI09_DROME GH14494p OS=Drosophila melanogaster OX=7227 GN=Dmel\CG17919 PE=1 SV=1	1	1	1	1	1	1	1	1	1	1	1	1	1	1	1	1	1	1	1	1	1	1	1	1	1	1	1	1	8.9	8.9	8.9	22.646	202	202	1	48	0	8.5408	By MS/MS	By MS/MS	By MS/MS	By MS/MS
Q9VIE8;Q8T4D6	Q9VIE8	43;3	43;3	43;3		Acon	tr|Q9VIE8|Q9VIE8_DROME Aconitate hydratase, mitochondrial OS=Drosophila melanogaster OX=7227 GN=mAcon1 PE=1 SV=2	2	43	43	43	13	20	22	37	27	41	26	13	13	20	22	37	27	41	26	13	13	20	22	37	27	41	26	13	59.5	59.5	59.5	85.397	787	787;783	1	586	0	323.31	By MS/MS	By MS/MS	By MS/MS	By MS/MS
X2J9A5;Q9VII9	X2J9A5;Q9VII9	1;1	1;1	1;1			tr|X2J9A5|X2J9A5_DROME Uncharacterized protein, isoform B OS=Drosophila melanogaster OX=7227 GN=CG9332 PE=1 SV=1;tr|Q9VII9|Q9VII9_DROME LD14730p OS=Drosophila melanogaster OX=7227 GN=Dmel\CG31673 PE=1 SV=2	2	1	1	1	0	1	0	0	0	0	0	0	0	1	0	0	0	0	0	0	0	1	0	0	0	0	0	0	5.2	5.2	5.2	35.603	325	325;326	1	2	0.0015015	2.8272		By MS/MS
Q9VIL5	Q9VIL5	3	3	3			tr|Q9VIL5|Q9VIL5_DROME GEO08953p1 OS=Drosophila melanogaster OX=7227 GN=Dmel\CG17472 PE=2 SV=1	1	3	3	3	0	2	0	0	1	0	2	0	0	2	0	0	1	0	2	0	0	2	0	0	1	0	2	0	20.1	20.1	20.1	18.864	159	159	1	8	0	7.5424		By MS/MS
Q9VIQ1	Q9VIQ1	1	1	1			tr|Q9VIQ1|Q9VIQ1_DROME IP07705p OS=Drosophila melanogaster OX=7227 GN=AANATL3 PE=2 SV=1	1	1	1	1	0	1	1	0	0	1	1	0	0	1	1	0	0	1	1	0	0	1	1	0	0	1	1	0	5	5	5	24.902	222	222	1	7	0	9.137		By matching	By MS/MS
Q9VIQ4	Q9VIQ4	1	1	1		Hf	tr|Q9VIQ4|Q9VIQ4_DROME GH03980p OS=Drosophila melanogaster OX=7227 GN=Hf PE=2 SV=1	1	1	1	1	1	1	0	0	0	0	0	0	1	1	0	0	0	0	0	0	1	1	0	0	0	0	0	0	7.9	7.9	7.9	24.272	214	214	1	4	0	17.214	By MS/MS	By MS/MS
Q9VIQ5;A4VA72;A4VA71	Q9VIQ5;A4VA72;A4VA71	4;3;3	4;3;3	4;3;3		CG10680	tr|Q9VIQ5|Q9VIQ5_DROME RH02620p OS=Drosophila melanogaster OX=7227 GN=Dmel\CG10680 PE=2 SV=1;tr|A4VA72|A4VA72_DROME CG10680 protein (Fragment) OS=Drosophila melanogaster OX=7227 GN=CG10680 PE=4 SV=1;tr|A4VA71|A4VA71_DROME CG10680 protein (Fragment) OS=Dros	3	4	4	4	2	2	2	0	1	1	2	3	2	2	2	0	1	1	2	3	2	2	2	0	1	1	2	3	25.9	25.9	25.9	27.553	251	251;192;192	1	22	0	63.802	By MS/MS	By MS/MS	By MS/MS
Q9VIX7;Q8INW9;M9PDP3	Q9VIX7;Q8INW9;M9PDP3	6;5;5	6;5;5	6;5;5		fon	tr|Q9VIX7|Q9VIX7_DROME Fondue, isoform B OS=Drosophila melanogaster OX=7227 GN=fon PE=1 SV=1;tr|Q8INW9|Q8INW9_DROME Fondue, isoform A OS=Drosophila melanogaster OX=7227 GN=fon PE=1 SV=1;tr|M9PDP3|M9PDP3_DROME Fondue, isoform D OS=Drosophila melanogaster OX	3	6	6	6	4	3	3	3	4	6	3	3	4	3	3	3	4	6	3	3	4	3	3	3	4	6	3	3	12.7	12.7	12.7	58.031	577	577;565;574	1	87	0	80.847	By MS/MS	By MS/MS	By MS/MS	By MS/MS
Q9VJD4	Q9VJD4	2	2	2		Sgt	tr|Q9VJD4|Q9VJD4_DROME LD24721p OS=Drosophila melanogaster OX=7227 GN=Sgt PE=1 SV=1	1	2	2	2	1	2	2	1	2	1	2	2	1	2	2	1	2	1	2	2	1	2	2	1	2	1	2	2	8.8	8.8	8.8	36.253	331	331	1	31	0	63.891	By MS/MS	By MS/MS	By MS/MS	By MS/MS
Q9VJD7	Q9VJD7	6	6	6		SPH93	tr|Q9VJD7|Q9VJD7_DROME RH50269p OS=Drosophila melanogaster OX=7227 GN=SPH93 PE=2 SV=1	1	6	6	6	3	2	4	0	0	1	3	0	3	2	4	0	0	1	3	0	3	2	4	0	0	1	3	0	11.1	11.1	11.1	53.182	494	494	1	27	0	17.029	By MS/MS	By MS/MS	By MS/MS
Q9VJJ0	Q9VJJ0	1	1	1	Proteasome subunit beta type	Prosbeta4	tr|Q9VJJ0|Q9VJJ0_DROME Proteasome subunit beta OS=Drosophila melanogaster OX=7227 GN=Prosbeta4 PE=1 SV=1	1	1	1	1	0	1	0	0	0	0	1	0	0	1	0	0	0	0	1	0	0	1	0	0	0	0	1	0	11.4	11.4	11.4	22.481	201	201	1	8	0	18.469		By MS/MS
Q9VJQ3	Q9VJQ3	3	3	3		yellow-c	tr|Q9VJQ3|Q9VJQ3_DROME RH54244p OS=Drosophila melanogaster OX=7227 GN=yellow-c PE=1 SV=3	1	3	3	3	3	1	1	0	1	1	1	1	3	1	1	0	1	1	1	1	3	1	1	0	1	1	1	1	7.5	7.5	7.5	49.245	438	438	1	18	0	8.5321	By MS/MS	By matching	By MS/MS
Q9VJU6	Q9VJU6	1	1	1		NimB5	tr|Q9VJU6|Q9VJU6_DROME IP09831p OS=Drosophila melanogaster OX=7227 GN=NimB5 PE=2 SV=3	1	1	1	1	0	1	0	0	0	1	1	0	0	1	0	0	0	1	1	0	0	1	0	0	0	1	1	0	4.8	4.8	4.8	35.334	315	315	1	4	0.0015601	3.2991		By MS/MS
Q9VJX7	Q9VJX7	1	1	1		Hsp60D	tr|Q9VJX7|Q9VJX7_DROME AT04835p OS=Drosophila melanogaster OX=7227 GN=Hsp60D PE=2 SV=1	1	1	1	1	1	1	1	0	1	1	1	1	1	1	1	0	1	1	1	1	1	1	1	0	1	1	1	1	3.4	3.4	3.4	60.283	558	558	1	23	0	8.8795	By MS/MS	By MS/MS	By MS/MS
Q9VJZ6	Q9VJZ6	3	3	3			tr|Q9VJZ6|Q9VJZ6_DROME LD40224p OS=Drosophila melanogaster OX=7227 GN=Grx4 PE=1 SV=1	1	3	3	3	3	1	3	2	2	1	2	3	3	1	3	2	2	1	2	3	3	1	3	2	2	1	2	3	22.7	22.7	22.7	23.631	216	216	1	32	0	62.134	By MS/MS	By MS/MS	By MS/MS	By MS/MS
Q9VK69	Q9VK69	1	1	1	T-complex protein 1 subunit delta		tr|Q9VK69|Q9VK69_DROME T-complex protein 1 subunit delta OS=Drosophila melanogaster OX=7227 GN=CCT4 PE=1 SV=1	1	1	1	1	0	1	0	0	0	1	1	1	0	1	0	0	0	1	1	1	0	1	0	0	0	1	1	1	2.4	2.4	2.4	57.116	533	533	1	7	0	5.095		By matching
Q9VKE7	Q9VKE7	8	8	8		CG42486-RA	tr|Q9VKE7|Q9VKE7_DROME GH09228p1 OS=Drosophila melanogaster OX=7227 GN=Dmel\CG14933 PE=2 SV=1	1	8	8	8	3	7	6	4	2	6	6	4	3	7	6	4	2	6	6	4	3	7	6	4	2	6	6	4	54.5	54.5	54.5	8.5128	77	77	1	110	0	139.71	By MS/MS	By MS/MS	By MS/MS	By MS/MS
Q9VKG4	Q9VKG4	1	1	1		BcDNA.GH07269	tr|Q9VKG4|Q9VKG4_DROME BcDNA.GH07269 OS=Drosophila melanogaster OX=7227 GN=CG6528 PE=1 SV=2	1	1	1	1	1	0	1	0	0	0	0	1	1	0	1	0	0	0	0	1	1	0	1	0	0	0	0	1	4.5	4.5	4.5	67.439	682	682	1	7	0	18.334	By MS/MS		By MS/MS
Q9VKI8	Q9VKI8	11	11	11			tr|Q9VKI8|Q9VKI8_DROME GH03305p OS=Drosophila melanogaster OX=7227 GN=Dmel\CG6287 PE=1 SV=1	1	11	11	11	8	10	3	4	3	4	7	4	8	10	3	4	3	4	7	4	8	10	3	4	3	4	7	4	42.2	42.2	42.2	35.234	332	332	1	118	0	141.52	By MS/MS	By MS/MS	By MS/MS	By MS/MS
Q9VKS2	Q9VKS2	1	1	1			tr|Q9VKS2|Q9VKS2_DROME GEO11429p1 OS=Drosophila melanogaster OX=7227 GN=Dmel\CG17107 PE=1 SV=1	1	1	1	1	0	1	1	1	1	1	0	1	0	1	1	1	1	1	0	1	0	1	1	1	1	1	0	1	29.2	29.2	29.2	8.2539	96	96	1	18	0	34.638		By MS/MS	By MS/MS	By MS/MS
Q9VKS9	Q9VKS9	7	2	2			tr|Q9VKS9|Q9VKS9_DROME GH10507p OS=Drosophila melanogaster OX=7227 GN=Acp PE=2 SV=2	1	7	2	2	4	5	7	4	4	6	7	5	1	1	2	1	1	2	2	2	1	1	2	1	1	2	2	2	12	3.3	3.3	51.463	457	457	1	33	0	39.861	By MS/MS	By MS/MS	By MS/MS	By MS/MS
Q9VKT1	Q9VKT1	16	16	11		CG17093	tr|Q9VKT1|Q9VKT1_DROME GH11711p OS=Drosophila melanogaster OX=7227 GN=CG17101 PE=1 SV=2	1	16	16	11	8	12	12	13	12	12	10	10	8	12	12	13	12	12	10	10	5	8	7	10	9	8	5	7	24.2	24.2	20.5	119.19	1073	1073	1	285	0	323.31	By MS/MS	By MS/MS	By MS/MS	By MS/MS
Q9VKW1	Q9VKW1	1	1	1			tr|Q9VKW1|Q9VKW1_DROME LD41958p OS=Drosophila melanogaster OX=7227 GN=Wdfy2 PE=1 SV=1	1	1	1	1	1	1	0	0	0	0	0	0	1	1	0	0	0	0	0	0	1	1	0	0	0	0	0	0	2.2	2.2	2.2	46.19	408	408	1	4	0.0028818	2.5028	By MS/MS	By MS/MS
Q9VKW5;Q961N7	Q9VKW5;Q961N7	6;4	6;4	6;4		CG5355	tr|Q9VKW5|Q9VKW5_DROME LP07359p OS=Drosophila melanogaster OX=7227 GN=Dmel\CG5355 PE=1 SV=2;tr|Q961N7|Q961N7_DROME GH13952p OS=Drosophila melanogaster OX=7227 GN=CG5355 PE=2 SV=1	2	6	6	6	4	2	1	2	0	2	0	4	4	2	1	2	0	2	0	4	4	2	1	2	0	2	0	4	15.5	15.5	15.5	86.31	756	756;639	1	30	0	32.313	By MS/MS	By MS/MS	By MS/MS	By MS/MS
Q9VL01	Q9VL01	7	7	1		CG5390-RA	tr|Q9VL01|Q9VL01_DROME FI06461p OS=Drosophila melanogaster OX=7227 GN=BEST:GH06341 PE=1 SV=1	1	7	7	1	6	6	4	4	4	4	4	4	6	6	4	4	4	4	4	4	1	1	1	1	1	1	1	1	27.3	27.3	7.4	44.819	406	406	1	122	0	272.04	By MS/MS	By MS/MS	By MS/MS	By MS/MS
Q9VLB4;H9ZYP1;C4XVF9	Q9VLB4;H9ZYP1;C4XVF9	6;5;5	6;5;5	2;2;2		CG31883-RA	tr|Q9VLB4|Q9VLB4_DROME Uncharacterized protein OS=Drosophila melanogaster OX=7227 GN=Dmel\CG31883 PE=1 SV=1;tr|H9ZYP1|H9ZYP1_DROME FI19902p1 (Fragment) OS=Drosophila melanogaster OX=7227 GN=CG31883-RA PE=2 SV=1;tr|C4XVF9|C4XVF9_DROME AT02457p (Fragment) OS	3	6	6	2	3	5	5	2	2	2	3	3	3	5	5	2	2	2	3	3	1	2	2	0	0	0	0	0	22.3	22.3	8.2	32.588	328	328;331;331	1	64	0	104.42	By MS/MS	By MS/MS	By MS/MS	By MS/MS
Q9VLB7;Q24349	Q9VLB7	8;3	8;3	8;3		Gdi	tr|Q9VLB7|Q9VLB7_DROME Rab GDP dissociation inhibitor OS=Drosophila melanogaster OX=7227 GN=Gdi PE=1 SV=1	2	8	8	8	2	4	1	6	3	4	5	3	2	4	1	6	3	4	5	3	2	4	1	6	3	4	5	3	26	26	26	49.902	443	443;448	1	73	0	31.749	By MS/MS	By MS/MS	By MS/MS	By MS/MS
Q9VLG9;Q5U189;D0Z741;Q960C6;Q6NMV6;Q8T444	Q9VLG9;Q5U189;D0Z741;Q960C6;Q6NMV6;Q8T444	5;4;4;4;3;3	5;4;4;4;3;3	5;4;4;4;3;3		CG33085;CG9515-RA;CG9510	tr|Q9VLG9|Q9VLG9_DROME Uncharacterized protein, isoform B OS=Drosophila melanogaster OX=7227 GN=Argl PE=1 SV=3;tr|Q5U189|Q5U189_DROME RE37426p (Fragment) OS=Drosophila melanogaster OX=7227 GN=Argl PE=2 SV=1;tr|D0Z741|D0Z741_DROME FI12865p (Fragment) OS=Dro	6	5	5	5	4	3	1	4	3	4	4	2	4	3	1	4	3	4	4	2	4	3	1	4	3	4	4	2	13.6	13.6	13.6	52.205	469	469;481;481;503;273;484	1	64	0	44.823	By MS/MS	By MS/MS	By MS/MS	By MS/MS
Q9VLI0	Q9VLI0	4	3	2	Alpha-mannosidase	LManV	tr|Q9VLI0|Q9VLI0_DROME Alpha-mannosidase OS=Drosophila melanogaster OX=7227 GN=LManV PE=1 SV=1	1	4	3	2	3	2	1	2	3	2	1	1	2	2	0	2	2	2	1	1	1	1	0	1	2	1	0	1	6.3	5.1	3.7	111.87	982	982	1	22	0	26.208	By MS/MS	By MS/MS	By matching	By MS/MS
Q9VLS4	Q9VLS4	1	1	1			tr|Q9VLS4|Q9VLS4_DROME GEO10176p1 OS=Drosophila melanogaster OX=7227 GN=Acbp1 PE=1 SV=1	1	1	1	1	1	1	1	1	1	1	1	1	1	1	1	1	1	1	1	1	1	1	1	1	1	1	1	1	15.6	15.6	15.6	9.916	90	90	1	42	0	29.755	By MS/MS	By MS/MS	By MS/MS	By MS/MS
Q9VM12;Q8SYZ8	Q9VM12;Q8SYZ8	4;2	4;2	4;2		CG5958-RA;CG5958	tr|Q9VM12|Q9VM12_DROME MIP26555p1 OS=Drosophila melanogaster OX=7227 GN=Dmel\CG5958 PE=1 SV=1;tr|Q8SYZ8|Q8SYZ8_DROME RE26342p OS=Drosophila melanogaster OX=7227 GN=CG5958 PE=2 SV=1	2	4	4	4	3	3	1	4	2	3	3	1	3	3	1	4	2	3	3	1	3	3	1	4	2	3	3	1	15.3	15.3	15.3	33.935	294	294;294	1	48	0	319.78	By MS/MS	By MS/MS	By MS/MS	By MS/MS
Q9VM18	Q9VM18	5	5	5	Trehalose 6-phosphate phosphatase		tr|Q9VM18|Q9VM18_DROME Trehalose 6-phosphate phosphatase OS=Drosophila melanogaster OX=7227 GN=Dmel\CG5177 PE=1 SV=1	1	5	5	5	3	5	3	2	1	2	4	3	3	5	3	2	1	2	4	3	3	5	3	2	1	2	4	3	21	21	21	31.253	276	276	1	66	0	47.684	By MS/MS	By MS/MS	By MS/MS	By MS/MS
Q9VMH8	Q9VMH8	1	1	1			tr|Q9VMH8|Q9VMH8_DROME GEO07746p1 OS=Drosophila melanogaster OX=7227 GN=Pfdn1 PE=1 SV=2	1	1	1	1	1	1	1	0	0	1	1	0	1	1	1	0	0	1	1	0	1	1	1	0	0	1	1	0	7.1	7.1	7.1	14.749	126	126	1	6	0.0028902	2.5089	By MS/MS	By MS/MS	By MS/MS
Q9VNB9	Q9VNB9	2	2	2		RpL35A	tr|Q9VNB9|Q9VNB9_DROME GEO07455p1 OS=Drosophila melanogaster OX=7227 GN=RpL35A PE=1 SV=1	1	2	2	2	0	2	1	0	0	1	2	0	0	2	1	0	0	1	2	0	0	2	1	0	0	1	2	0	12.7	12.7	12.7	17.655	157	157	1	10	0	4.006		By MS/MS	By MS/MS
Q9VNF3;Q8IPP8;Q9VNF4;Q8IGG7	Q9VNF3	6;1;1;1	6;1;1;1	6;1;1;1			tr|Q9VNF3|Q9VNF3_DROME RE01652p OS=Drosophila melanogaster OX=7227 GN=anon-WO0118547.83 PE=1 SV=1	4	6	6	6	3	3	1	2	3	4	4	0	3	3	1	2	3	4	4	0	3	3	1	2	3	4	4	0	21.8	21.8	21.8	26.918	257	257;256;264;269	1	39	0	61.282	By MS/MS	By MS/MS	By MS/MS	By MS/MS
Q9VNI4	Q9VNI4	1	1	1			tr|Q9VNI4|Q9VNI4_DROME GH13924p OS=Drosophila melanogaster OX=7227 GN=Dmel\CG2046 PE=1 SV=1	1	1	1	1	0	0	0	0	0	0	1	1	0	0	0	0	0	0	1	1	0	0	0	0	0	0	1	1	6	6	6	25.782	235	235	1	4	0.0015198	3.0226
Q9VNK6	Q9VNK6	3	3	3			tr|Q9VNK6|Q9VNK6_DROME GH15170p OS=Drosophila melanogaster OX=7227 GN=Dmel\CG11459 PE=2 SV=1	1	3	3	3	3	2	0	0	0	0	0	0	3	2	0	0	0	0	0	0	3	2	0	0	0	0	0	0	13.7	13.7	13.7	37.876	336	336	1	12	0	15.259	By MS/MS	By MS/MS
Q9VP69	Q9VP69	1	1	1			tr|Q9VP69|Q9VP69_DROME Uncharacterized protein, isoform A OS=Drosophila melanogaster OX=7227 GN=CG10167 PE=1 SV=3	1	1	1	1	0	0	0	1	0	1	1	0	0	0	0	1	0	1	1	0	0	0	0	1	0	1	1	0	13.1	13.1	13.1	16.961	153	153	1	5	0	4.1563				By MS/MS
Q9VPH9	Q9VPH9	13	13	5		Spn77Bc	tr|Q9VPH9|Q9VPH9_DROME GH21475p OS=Drosophila melanogaster OX=7227 GN=Spn77Bc PE=1 SV=3	1	13	13	5	8	9	8	9	4	9	8	3	8	9	8	9	4	9	8	3	4	3	2	4	1	4	2	1	45.9	45.9	23.6	47.138	416	416	1	197	0	323.31	By MS/MS	By MS/MS	By MS/MS	By MS/MS
Q9VPZ5	Q9VPZ5	3	3	3			tr|Q9VPZ5|Q9VPZ5_DROME GH04232p OS=Drosophila melanogaster OX=7227 GN=Dmel\CG5397 PE=1 SV=1	1	3	3	3	2	1	1	2	0	2	2	1	2	1	1	2	0	2	2	1	2	1	1	2	0	2	2	1	6.3	6.3	6.3	70.934	665	665	1	18	0	21.71	By MS/MS	By matching	By matching	By MS/MS
Q9VQB4	Q9VQB4	8	8	8			tr|Q9VQB4|Q9VQB4_DROME LD06553p OS=Drosophila melanogaster OX=7227 GN=Dmel\CG3609 PE=1 SV=1	1	8	8	8	7	4	3	3	4	4	5	3	7	4	3	3	4	4	5	3	7	4	3	3	4	4	5	3	32.5	32.5	32.5	37.285	335	335	1	85	0	48.211	By MS/MS	By MS/MS	By MS/MS	By MS/MS
Q9VQL1	Q9VQL1	3	3	3			tr|Q9VQL1|Q9VQL1_DROME LP20978p OS=Drosophila melanogaster OX=7227 GN=SerRS PE=1 SV=1	1	3	3	3	2	0	0	2	0	2	0	1	2	0	0	2	0	2	0	1	2	0	0	2	0	2	0	1	9.4	9.4	9.4	56.455	501	501	1	11	0	37.632	By MS/MS			By MS/MS
Q9VQL7;B7Z001;B6IDT3;Q7KML1;Q8MR70	Q9VQL7;B7Z001;B6IDT3	100;99;82;29;1	100;99;82;29;1	98;97;81;28;0		CG3523-RA	tr|Q9VQL7|Q9VQL7_DROME Fatty acid synthase 1, isoform A OS=Drosophila melanogaster OX=7227 GN=FASN1 PE=1 SV=1;tr|B7Z001|B7Z001_DROME Fatty acid synthase 1, isoform C OS=Drosophila melanogaster OX=7227 GN=FASN1 PE=1 SV=2;tr|B6IDT3|B6IDT3_DROME GH17750p OS=D	5	100	100	98	58	83	45	62	49	61	73	48	58	83	45	62	49	61	73	48	58	81	45	62	49	61	72	48	43.6	43.6	42.7	266.44	2438	2438;2540;1846;898;1529	1	1623	0	323.31	By MS/MS	By MS/MS	By MS/MS	By MS/MS
Q9VQT6	Q9VQT6	1	1	1			tr|Q9VQT6|Q9VQT6_DROME IP03784p OS=Drosophila melanogaster OX=7227 GN=Dmel\CG3513 PE=2 SV=1	1	1	1	1	1	0	0	0	0	0	0	0	1	0	0	0	0	0	0	0	1	0	0	0	0	0	0	0	29.5	29.5	29.5	9.4909	88	88	1	3	0.0014903	2.7677	By MS/MS
Q9VQT7	Q9VQT7	6	6	6		CG16713-RA	tr|Q9VQT7|Q9VQT7_DROME RH15675p OS=Drosophila melanogaster OX=7227 GN=CT37195 PE=1 SV=1	1	6	6	6	6	6	5	2	1	4	4	5	6	6	5	2	1	4	4	5	6	6	5	2	1	4	4	5	74.4	74.4	74.4	9.0784	82	82	1	94	0	52.771	By MS/MS	By MS/MS	By MS/MS	By MS/MS
Q9VQT8	Q9VQT8	6	6	6			tr|Q9VQT8|Q9VQT8_DROME Immune induced molecule 33, isoform A OS=Drosophila melanogaster OX=7227 GN=IM33 PE=1 SV=1	1	6	6	6	5	5	6	4	4	3	5	5	5	5	6	4	4	3	5	5	5	5	6	4	4	3	5	5	53.7	53.7	53.7	8.7512	82	82	1	147	0	323.31	By MS/MS	By MS/MS	By MS/MS	By MS/MS
Q9VRD9	Q9VRD9	1	1	1	Cystathionine beta-synthase	Cbs	tr|Q9VRD9|Q9VRD9_DROME Cystathionine beta-synthase OS=Drosophila melanogaster OX=7227 GN=Cbs PE=1 SV=1	1	1	1	1	1	1	0	0	0	0	0	0	1	1	0	0	0	0	0	0	1	1	0	0	0	0	0	0	4.8	4.8	4.8	56.882	522	522	1	4	0.0015773	3.509	By MS/MS	By MS/MS
Q9VRL1	Q9VRL1	1	1	1		Uev1A	tr|Q9VRL1|Q9VRL1_DROME GEO06356p1 OS=Drosophila melanogaster OX=7227 GN=Uev1A PE=1 SV=1	1	1	1	1	1	1	1	1	1	1	1	1	1	1	1	1	1	1	1	1	1	1	1	1	1	1	1	1	8.3	8.3	8.3	16.669	145	145	1	23	0	43.407	By MS/MS	By MS/MS	By MS/MS	By MS/MS
Q9VS22	Q9VS22	1	1	1			tr|Q9VS22|Q9VS22_DROME Uncharacterized protein, isoform A OS=Drosophila melanogaster OX=7227 GN=Acbp3 PE=1 SV=2	1	1	1	1	0	1	1	1	1	1	1	1	0	1	1	1	1	1	1	1	0	1	1	1	1	1	1	1	17.9	17.9	17.9	9.4356	84	84	1	21	0	37.45		By MS/MS	By MS/MS	By MS/MS
Q9VSP9	Q9VSP9	2	2	2			tr|Q9VSP9|Q9VSP9_DROME RE05521p OS=Drosophila melanogaster OX=7227 GN=Acbp5 PE=1 SV=1	1	2	2	2	1	2	2	2	2	2	2	2	1	2	2	2	2	2	2	2	1	2	2	2	2	2	2	2	13.4	13.4	13.4	9.2794	82	82	1	45	0	59.645	By MS/MS	By MS/MS	By MS/MS	By MS/MS
Q9VSU6	Q9VSU6	2	2	2		Dhpr	tr|Q9VSU6|Q9VSU6_DROME Dihydropteridine reductase OS=Drosophila melanogaster OX=7227 GN=Dhpr PE=1 SV=1	1	2	2	2	2	2	2	1	1	2	2	2	2	2	2	1	1	2	2	2	2	2	2	1	1	2	2	2	13.6	13.6	13.6	24.528	235	235	1	33	0	20.738	By MS/MS	By MS/MS	By MS/MS	By MS/MS
Q9VT15	Q9VT15	1	1	1			tr|Q9VT15|Q9VT15_DROME GH14734p OS=Drosophila melanogaster OX=7227 GN=SPH188 PE=2 SV=1	1	1	1	1	1	1	1	1	0	1	1	1	1	1	1	1	0	1	1	1	1	1	1	1	0	1	1	1	4.4	4.4	4.4	26.882	252	252	1	21	0	4.9362	By MS/MS	By MS/MS	By MS/MS	By matching
Q9VT84	Q9VT84	2	2	2			tr|Q9VT84|Q9VT84_DROME IP10354p OS=Drosophila melanogaster OX=7227 GN=Dmel\CG6628 PE=2 SV=1	1	2	2	2	1	0	2	0	0	2	2	2	1	0	2	0	0	2	2	2	1	0	2	0	0	2	2	2	11.6	11.6	11.6	30.558	277	277	1	18	0	52.912	By MS/MS		By MS/MS
Q9VTC3	Q9VTC3	8	8	8			tr|Q9VTC3|Q9VTC3_DROME GH07049p OS=Drosophila melanogaster OX=7227 GN=Dmel\CG6409 PE=1 SV=2	1	8	8	8	5	3	6	3	3	5	6	4	5	3	6	3	3	5	6	4	5	3	6	3	3	5	6	4	27.8	27.8	27.8	40.323	360	360	1	115	0	306.23	By MS/MS	By MS/MS	By MS/MS	By MS/MS
Q9VTI5	Q9VTI5	1	1	1		CG6140-RA	tr|Q9VTI5|Q9VTI5_DROME DI01318p1 OS=Drosophila melanogaster OX=7227 GN=Fum3 PE=2 SV=1	1	1	1	1	1	0	0	0	1	0	1	0	1	0	0	0	1	0	1	0	1	0	0	0	1	0	1	0	3	3	3	50.758	470	470	1	4	0.0028209	2.387	By MS/MS
Q9VTQ9	Q9VTQ9	2	1	1		Rpt4R	tr|Q9VTQ9|Q9VTQ9_DROME AT06668p OS=Drosophila melanogaster OX=7227 GN=Rpt4R PE=2 SV=1	1	2	1	1	2	1	1	1	1	1	2	1	1	0	1	0	0	1	1	1	1	0	1	0	0	1	1	1	7	3.8	3.8	44.979	398	398	1	14	0	6.6842	By MS/MS	By matching	By MS/MS	By matching
Q9VTV3;Q8IQG9	Q9VTV3;Q8IQG9	5;3	5;3	5;3		Adk1	tr|Q9VTV3|Q9VTV3_DROME AT17975p OS=Drosophila melanogaster OX=7227 GN=Adk1 PE=1 SV=1;tr|Q8IQG9|Q8IQG9_DROME Adenylate kinase 1, isoform B OS=Drosophila melanogaster OX=7227 GN=Adk1 PE=1 SV=1	2	5	5	5	0	5	4	2	4	4	5	4	0	5	4	2	4	4	5	4	0	5	4	2	4	4	5	4	20.9	20.9	20.9	21.924	201	201;229	1	84	0	101.02		By MS/MS	By MS/MS	By MS/MS
Q9VTY1	Q9VTY1	1	1	1			tr|Q9VTY1|Q9VTY1_DROME LD40136p OS=Drosophila melanogaster OX=7227 GN=BEST:LD32330 PE=2 SV=2	1	1	1	1	1	1	1	1	1	1	1	1	1	1	1	1	1	1	1	1	1	1	1	1	1	1	1	1	2.7	2.7	2.7	38.005	334	334	1	20	1	-2	By MS/MS	By matching	By MS/MS	By MS/MS
Q9VTY2;Q8SXE8	Q9VTY2;Q8SXE8	2;1	2;1	2;1		CG10638	tr|Q9VTY2|Q9VTY2_DROME Uncharacterized protein, isoform A OS=Drosophila melanogaster OX=7227 GN=anon-WO0172774.89 PE=1 SV=1;tr|Q8SXE8|Q8SXE8_DROME RH46018p OS=Drosophila melanogaster OX=7227 GN=CG10638 PE=2 SV=1	2	2	2	2	2	2	0	1	1	2	2	2	2	2	0	1	1	2	2	2	2	2	0	1	1	2	2	2	8.2	8.2	8.2	35.796	317	317;317	1	28	0	64.629	By MS/MS	By MS/MS		By MS/MS
Q9VU35;Q9VFN5	Q9VU35	3;1	3;1	3;1			tr|Q9VU35|Q9VU35_DROME RH34413p OS=Drosophila melanogaster OX=7227 GN=Dmel\CG11267 PE=1 SV=1	2	3	3	3	1	2	1	2	2	2	1	3	1	2	1	2	2	2	1	3	1	2	1	2	2	2	1	3	29.1	29.1	29.1	11.016	103	103;102	1	30	0	14.013	By MS/MS	By MS/MS	By MS/MS	By MS/MS
Q9VU75	Q9VU75	2	2	2			tr|Q9VU75|Q9VU75_DROME RH45712p OS=Drosophila melanogaster OX=7227 GN=Dmel\CG14109 PE=1 SV=1	1	2	2	2	1	2	0	0	0	0	0	0	1	2	0	0	0	0	0	0	1	2	0	0	0	0	0	0	10.7	10.7	10.7	27.232	243	243	1	7	0	11.588	By MS/MS	By MS/MS
Q9VUM4	Q9VUM4	1	1	1			tr|Q9VUM4|Q9VUM4_DROME AT16346p OS=Drosophila melanogaster OX=7227 GN=6888 PE=2 SV=1	1	1	1	1	1	0	0	0	0	0	1	0	1	0	0	0	0	0	1	0	1	0	0	0	0	0	1	0	7.1	7.1	7.1	21.965	196	196	1	4	0	29.458	By matching
Q9VUV8	Q9VUV8	1	1	1			tr|Q9VUV8|Q9VUV8_DROME RE41485p OS=Drosophila melanogaster OX=7227 GN=Dmel\CG17032 PE=1 SV=1	1	1	1	1	0	0	0	1	0	0	0	0	0	0	0	1	0	0	0	0	0	0	0	1	0	0	0	0	9.6	9.6	9.6	30.921	312	312	1	1	0	4.1436				By MS/MS
Q9VUZ8	Q9VUZ8	2	2	2		PDCD-5	tr|Q9VUZ8|Q9VUZ8_DROME GEO07442p1 OS=Drosophila melanogaster OX=7227 GN=PDCD-5 PE=1 SV=1	1	2	2	2	1	2	2	2	0	2	2	2	1	2	2	2	0	2	2	2	1	2	2	2	0	2	2	2	26.3	26.3	26.3	15.091	133	133	1	33	0	50.595	By MS/MS	By MS/MS	By MS/MS	By MS/MS
Q9VV60	Q9VV60	1	1	1	Tyrosine--tRNA ligase	Aats-tyr	tr|Q9VV60|Q9VV60_DROME Tyrosine--tRNA ligase OS=Drosophila melanogaster OX=7227 GN=TyrRS PE=1 SV=1	1	1	1	1	1	1	0	0	1	1	1	0	1	1	0	0	1	1	1	0	1	1	0	0	1	1	1	0	3.8	3.8	3.8	58.158	525	525	1	12	0	6.832	By MS/MS	By MS/MS
Q9VVA6	Q9VVA6	4	4	4		nudC	tr|Q9VVA6|Q9VVA6_DROME Nuclear migration protein NudC OS=Drosophila melanogaster OX=7227 GN=nudC PE=1 SV=2	1	4	4	4	3	1	2	2	0	2	2	2	3	1	2	2	0	2	2	2	3	1	2	2	0	2	2	2	13.9	13.9	13.9	37.792	332	332	1	30	0	23.285	By MS/MS	By matching	By MS/MS	By MS/MS
Q9VVL5	Q9VVL5	1	1	1		CG5567-RA	tr|Q9VVL5|Q9VVL5_DROME FI11325p OS=Drosophila melanogaster OX=7227 GN=Dmel\CG5567 PE=1 SV=1	1	1	1	1	0	1	1	1	0	1	1	1	0	1	1	1	0	1	1	1	0	1	1	1	0	1	1	1	4.8	4.8	4.8	36.378	330	330	1	11	0.0014881	2.7604		By MS/MS	By MS/MS	By MS/MS
Q9VVL7	Q9VVL7	3	3	3	Dihydrolipoyl dehydrogenase		tr|Q9VVL7|Q9VVL7_DROME Dihydrolipoyl dehydrogenase OS=Drosophila melanogaster OX=7227 GN=E3 PE=1 SV=1	1	3	3	3	0	1	0	1	1	1	1	0	0	1	0	1	1	1	1	0	0	1	0	1	1	1	1	0	10.7	10.7	10.7	53.084	504	504	1	11	0	9.3689		By MS/MS		By MS/MS
Q9VVT6	Q9VVT6	2	2	2			tr|Q9VVT6|Q9VVT6_DROME GEO08966p1 OS=Drosophila melanogaster OX=7227 GN=Grx1 PE=2 SV=1	1	2	2	2	1	0	0	1	2	1	0	1	1	0	0	1	2	1	0	1	1	0	0	1	2	1	0	1	22.8	22.8	22.8	12.411	114	114	1	13	0	5.4492	By matching			By MS/MS
Q9VVU2	Q9VVU2	1	1	1		RpL26	tr|Q9VVU2|Q9VVU2_DROME GEO07453p1 OS=Drosophila melanogaster OX=7227 GN=RpL26 PE=1 SV=1	1	1	1	1	0	0	0	1	1	1	1	0	0	0	0	1	1	1	1	0	0	0	0	1	1	1	1	0	9.4	9.4	9.4	17.281	149	149	1	4	0.0014771	2.699				By MS/MS
Q9VWD9	Q9VWD9	1	1	1		Ubqn	tr|Q9VWD9|Q9VWD9_DROME LD38919p OS=Drosophila melanogaster OX=7227 GN=Ubqn PE=1 SV=1	1	1	1	1	1	1	0	0	0	0	0	0	1	1	0	0	0	0	0	0	1	1	0	0	0	0	0	0	3.5	3.5	3.5	58.836	547	547	1	3	0	4.1126	By MS/MS	By MS/MS
Q9VWG1;Q8IQW5;M9NHC5;D2NUF4	Q9VWG1;Q8IQW5;M9NHC5;D2NUF4	15;13;10;10	15;13;10;10	15;13;10;10		HspB8;CG14207-RA	tr|Q9VWG1|Q9VWG1_DROME LD37169p OS=Drosophila melanogaster OX=7227 GN=Dmel21.3 PE=1 SV=1;tr|Q8IQW5|Q8IQW5_DROME RE23625p OS=Drosophila melanogaster OX=7227 GN=Dmel21.3 PE=1 SV=1;tr|M9NHC5|M9NHC5_DROME Uncharacterized protein, isoform C OS=Drosophila melano	4	15	15	15	14	13	12	9	10	12	11	10	14	13	12	9	10	12	11	10	14	13	12	9	10	12	11	10	74.3	74.3	74.3	20.841	183	183;192;154;155	1	328	0	217.92	By MS/MS	By MS/MS	By MS/MS	By MS/MS
Q9VWP2;Q8SYA6	Q9VWP2;Q8SYA6	8;7	8;7	8;7		CG7322	tr|Q9VWP2|Q9VWP2_DROME RH57257p OS=Drosophila melanogaster OX=7227 GN=Dmel\CG7322 PE=1 SV=1;tr|Q8SYA6|Q8SYA6_DROME RH08058p OS=Drosophila melanogaster OX=7227 GN=CG7322 PE=2 SV=1	2	8	8	8	6	5	3	3	3	4	5	4	6	5	3	3	3	4	5	4	6	5	3	3	3	4	5	4	41.3	41.3	41.3	25.615	242	242;242	1	75	0	134.38	By MS/MS	By MS/MS	By MS/MS	By MS/MS
Q9VWQ7;Q8IQX5;Q8MQZ6;B5RJ68	Q9VWQ7;Q8IQX5;Q8MQZ6;B5RJ68	2;1;1;1	2;1;1;1	2;1;1;1		CG6891;CG6891-RA	tr|Q9VWQ7|Q9VWQ7_DROME GEO10539p1 OS=Drosophila melanogaster OX=7227 GN=Dmel\CG6891 PE=1 SV=1;tr|Q8IQX5|Q8IQX5_DROME Uncharacterized protein, isoform B OS=Drosophila melanogaster OX=7227 GN=Dmel\CG6891 PE=1 SV=1;tr|Q8MQZ6|Q8MQZ6_DROME LP08941p (Fragment) O	4	2	2	2	1	2	2	1	1	1	2	1	1	2	2	1	1	1	2	1	1	2	2	1	1	1	2	1	17.2	17.2	17.2	18.56	163	163;146;269;269	1	26	0	323.31	By MS/MS	By MS/MS	By MS/MS	By MS/MS
Q9VWT3	Q9VWT3	3	3	3		Ggt-1	tr|Q9VWT3|Q9VWT3_DROME Gamma-glutamyl transpeptidase, isoform A OS=Drosophila melanogaster OX=7227 GN=Ggt-1 PE=2 SV=2	1	3	3	3	0	1	0	2	0	1	3	0	0	1	0	2	0	1	3	0	0	1	0	2	0	1	3	0	5.2	5.2	5.2	62.871	579	579	1	12	0	5.8191		By matching		By matching
Q9VX70	Q9VX70	11	11	11			tr|Q9VX70|Q9VX70_DROME IP12247p OS=Drosophila melanogaster OX=7227 GN=Dmel\CG18258 PE=2 SV=2	1	11	11	11	9	5	9	9	7	10	4	8	9	5	9	9	7	10	4	8	9	5	9	9	7	10	4	8	22.4	22.4	22.4	51.167	468	468	1	178	0	127.8	By MS/MS	By MS/MS	By MS/MS	By MS/MS
Q9VXI1	Q9VXI1	20	20	20			tr|Q9VXI1|Q9VXI1_DROME RH68464p OS=Drosophila melanogaster OX=7227 GN=Had1 PE=1 SV=2	1	20	20	20	16	19	9	12	10	10	8	5	16	19	9	12	10	10	8	5	16	19	9	12	10	10	8	5	74.3	74.3	74.3	34.786	315	315	1	340	0	249.9	By MS/MS	By MS/MS	By MS/MS	By MS/MS
Q9VXQ5	Q9VXQ5	6	6	6		Tcp-1zeta	tr|Q9VXQ5|Q9VXQ5_DROME Chaperonin containing TCP1 subunit 6 OS=Drosophila melanogaster OX=7227 GN=CCT6 PE=1 SV=1	1	6	6	6	4	3	1	2	2	3	4	4	4	3	1	2	2	3	4	4	4	3	1	2	2	3	4	4	12.9	12.9	12.9	58.246	533	533	1	48	0	79.432	By MS/MS	By MS/MS	By MS/MS	By MS/MS
Q9VY78	Q9VY78	1	1	1		Clic	tr|Q9VY78|Q9VY78_DROME Chloride intracellular channel, isoform A OS=Drosophila melanogaster OX=7227 GN=Clic PE=1 SV=1	1	1	1	1	1	0	0	0	1	0	0	1	1	0	0	0	1	0	0	1	1	0	0	0	1	0	0	1	10	10	10	30.17	260	260	1	6	0	7.1139	By MS/MS
Q9VY92	Q9VY92	2	2	2			tr|Q9VY92|Q9VY92_DROME GEO07753p1 OS=Drosophila melanogaster OX=7227 GN=Dmel\CG11151 PE=1 SV=1	1	2	2	2	1	1	1	1	0	2	2	0	1	1	1	1	0	2	2	0	1	1	1	1	0	2	2	0	18.3	18.3	18.3	12.453	115	115	1	16	0	13.91	By matching	By MS/MS	By MS/MS	By MS/MS
Q9VYR1;Q76NR6;C6TP78	Q9VYR1;Q76NR6;C6TP78	24;23;23	24;23;23	24;23;23		regucalcin;regucalcin-RD	tr|Q9VYR1|Q9VYR1_DROME Regucalcin homologue OS=Drosophila melanogaster OX=7227 GN=regucalcin PE=1 SV=1;tr|Q76NR6|Q76NR6_DROME Regucalcin, isoform D OS=Drosophila melanogaster OX=7227 GN=regucalcin PE=1 SV=1;tr|C6TP78|C6TP78_DROME GH22783p (Fragment) OS=Dro	3	24	24	24	17	21	13	11	7	13	16	9	17	21	13	11	7	13	16	9	17	21	13	11	7	13	16	9	77.6	77.6	77.6	33.644	303	303;319;324	1	296	0	323.31	By MS/MS	By MS/MS	By MS/MS	By MS/MS
Q9VZ24	Q9VZ24	1	1	1			tr|Q9VZ24|Q9VZ24_DROME GEO11412p1 OS=Drosophila melanogaster OX=7227 GN=DIGF-5 PE=2 SV=1	1	1	1	1	1	1	1	1	1	1	1	1	1	1	1	1	1	1	1	1	1	1	1	1	1	1	1	1	11.5	11.5	11.5	12.558	113	113	1	22	0	4.165	By MS/MS	By MS/MS	By MS/MS	By MS/MS
Q9VZI1;M9PE30	Q9VZI1;M9PE30	11;10	11;10	11;10	Transgelin	Chd64	tr|Q9VZI1|Q9VZI1_DROME Transgelin OS=Drosophila melanogaster OX=7227 GN=Chd64 PE=1 SV=2;tr|M9PE30|M9PE30_DROME Transgelin OS=Drosophila melanogaster OX=7227 GN=Chd64 PE=1 SV=1	2	11	11	11	8	8	6	4	2	6	8	6	8	8	6	4	2	6	8	6	8	8	6	4	2	6	8	6	63.8	63.8	63.8	20.644	188	188;175	1	99	0	116.56	By MS/MS	By MS/MS	By MS/MS	By MS/MS
Q9VZJ8;Q95T84	Q9VZJ8;Q95T84	3;2	3;2	3;2		CG11594	tr|Q9VZJ8|Q9VZJ8_DROME RH40737p OS=Drosophila melanogaster OX=7227 GN=Dmel\CG11594 PE=1 SV=1;tr|Q95T84|Q95T84_DROME GH12991p OS=Drosophila melanogaster OX=7227 GN=CG11594 PE=2 SV=1	2	3	3	3	1	2	0	2	1	3	2	1	1	2	0	2	1	3	2	1	1	2	0	2	1	3	2	1	7.5	7.5	7.5	59.64	548	548;439	1	23	0	15.357	By MS/MS	By MS/MS		By MS/MS
Q9VZR2;Q2UYN1;Q2UYM0;Q2UYJ4;B0LUZ3	Q9VZR2;Q2UYN1;Q2UYM0;Q2UYJ4;B0LUZ3	6;5;5;5;4	2;2;2;2;2	2;2;2;2;2		Drsl5	tr|Q9VZR2|Q9VZR2_DROME Drosomycin-like 5 OS=Drosophila melanogaster OX=7227 GN=Drsl5 PE=2 SV=1;tr|Q2UYN1|Q2UYN1_DROME Dro5 protein (Fragment) OS=Drosophila melanogaster OX=7227 GN=Drsl5 PE=4 SV=1;tr|Q2UYM0|Q2UYM0_DROME Dro5 protein (Fragment) OS=Drosophila	5	6	2	2	4	4	4	3	3	5	5	3	2	2	2	2	2	2	2	2	2	2	2	2	2	2	2	2	55.1	21.7	21.7	7.6559	69	69;63;63;63;69	1	43	0	12.707	By MS/MS	By MS/MS	By MS/MS	By MS/MS
Q9VZU7	Q9VZU7	2	2	2	Ubiquitin carboxyl-terminal hydrolase	Usp5	tr|Q9VZU7|Q9VZU7_DROME Ubiquitin carboxyl-terminal hydrolase OS=Drosophila melanogaster OX=7227 GN=Usp5 PE=1 SV=1	1	2	2	2	1	1	1	1	0	2	1	1	1	1	1	1	0	2	1	1	1	1	1	1	0	2	1	1	4	4	4	92.091	827	827	1	16	0	8.0133	By MS/MS	By matching	By MS/MS	By MS/MS
Q9W022	Q9W022	1	1	1			tr|Q9W022|Q9W022_DROME GEO01508p1 OS=Drosophila melanogaster OX=7227 GN=8993 PE=1 SV=1	1	1	1	1	1	1	1	1	1	1	0	0	1	1	1	1	1	1	0	0	1	1	1	1	1	1	0	0	9.2	9.2	9.2	15.857	142	142	1	16	0	11.864	By MS/MS	By MS/MS	By MS/MS	By MS/MS
Q9W0H6;Q8SXL6;T1W0I3	Q9W0H6;Q8SXL6;T1W0I3	7;6;6	7;6;6	7;6;6		CG9149;CG9149-RA	tr|Q9W0H6|Q9W0H6_DROME Uncharacterized protein OS=Drosophila melanogaster OX=7227 GN=ACAT PE=1 SV=2;tr|Q8SXL6|Q8SXL6_DROME RE07481p OS=Drosophila melanogaster OX=7227 GN=CG9149 PE=2 SV=1;tr|T1W0I3|T1W0I3_DROME FI23938p1 (Fragment) OS=Drosophila melanogaste	3	7	7	7	6	4	4	5	3	4	3	2	6	4	4	5	3	4	3	2	6	4	4	5	3	4	3	2	16.8	16.8	16.8	41.162	392	392;241;426	1	62	0	57.912	By MS/MS	By MS/MS	By MS/MS	By MS/MS
Q9W0J9	Q9W0J9	6	6	6			tr|Q9W0J9|Q9W0J9_DROME GH07301p OS=Drosophila melanogaster OX=7227 GN=Dmel\CG9119 PE=1 SV=1	1	6	6	6	3	2	1	4	3	2	3	0	3	2	1	4	3	2	3	0	3	2	1	4	3	2	3	0	17.7	17.7	17.7	35.603	322	322	1	35	0	15.591	By MS/MS	By MS/MS	By MS/MS	By MS/MS
Q9W106	Q9W106	1	1	1			tr|Q9W106|Q9W106_DROME LD11031p OS=Drosophila melanogaster OX=7227 GN=Dmel\CG3589 PE=2 SV=2	1	1	1	1	0	1	0	0	0	0	0	0	0	1	0	0	0	0	0	0	0	1	0	0	0	0	0	0	2.6	2.6	2.6	56.461	509	509	1	1	0.0015924	3.5939		By MS/MS
Q9W227	Q9W227	8	8	2	Peptidyl-prolyl cis-trans isomerase		tr|Q9W227|Q9W227_DROME Peptidyl-prolyl cis-trans isomerase OS=Drosophila melanogaster OX=7227 GN=Dmel\CG2852 PE=1 SV=1	1	8	8	2	7	7	7	5	4	6	6	4	7	7	7	5	4	6	6	4	2	2	2	2	2	2	2	1	47.3	47.3	14.1	22.199	205	205	1	129	0	32.972	By MS/MS	By MS/MS	By MS/MS	By MS/MS
Q9W229	Q9W229	2	2	2	40S ribosomal protein S24	RpS24	tr|Q9W229|Q9W229_DROME 40S ribosomal protein S24 OS=Drosophila melanogaster OX=7227 GN=RpS24 PE=1 SV=1	1	2	2	2	0	1	0	0	0	2	2	1	0	1	0	0	0	2	2	1	0	1	0	0	0	2	2	1	17.6	17.6	17.6	15.048	131	131	1	10	0	4.8163		By matching
Q9W2F6	Q9W2F6	1	1	1		CG10433-RA	tr|Q9W2F6|Q9W2F6_DROME RE36793p OS=Drosophila melanogaster OX=7227 GN=Dmel\CG10433 PE=2 SV=1	1	1	1	1	1	1	0	1	0	0	0	1	1	1	0	1	0	0	0	1	1	1	0	1	0	0	0	1	14.2	14.2	14.2	13.86	127	127	1	8	0	8.8201	By MS/MS	By MS/MS		By MS/MS
Q9W2M4;Q8MR08	Q9W2M4;Q8MR08	2;1	2;1	2;1		CG10527	tr|Q9W2M4|Q9W2M4_DROME Uncharacterized protein OS=Drosophila melanogaster OX=7227 GN=FAMeT PE=1 SV=1;tr|Q8MR08|Q8MR08_DROME LD46156p (Fragment) OS=Drosophila melanogaster OX=7227 GN=CG10527 PE=2 SV=1	2	2	2	2	2	1	1	1	1	1	1	1	2	1	1	1	1	1	1	1	2	1	1	1	1	1	1	1	16.9	16.9	16.9	31.556	296	296;308	1	20	0	26.804	By MS/MS	By MS/MS	By MS/MS	By MS/MS
Q9W314;A9YKL1;F6J557;F6J547;A9YKL5;A9YKL4;A9YKL0;A9YKK9;F6JC35	Q9W314	3;1;1;1;1;1;1;1;1	3;1;1;1;1;1;1;1;1	3;1;1;1;1;1;1;1;1		Ser7	tr|Q9W314|Q9W314_DROME GH14088p OS=Drosophila melanogaster OX=7227 GN=Ser7 PE=2 SV=1	9	3	3	3	3	3	2	1	2	1	3	2	3	3	2	1	2	1	3	2	3	3	2	1	2	1	3	2	9.6	9.6	9.6	43.648	397	397;233;238;238;238;238;238;238;259	1	39	0	26.949	By MS/MS	By MS/MS	By MS/MS	By MS/MS
Q9W330;Q9GNH8;B4YWN4;B4YWM6;A9YKE5;Q9BK28;Q1NZ60;Q9GQS3	Q9W330;Q9GNH8;B4YWN4;B4YWM6;A9YKE5;Q9BK28	4;3;2;2;2;2;1;1	4;3;2;2;2;2;1;1	4;3;2;2;2;2;1;1	Hexokinase	Hex-A;CG3001	tr|Q9W330|Q9W330_DROME Phosphotransferase OS=Drosophila melanogaster OX=7227 GN=Hex-A PE=1 SV=1;tr|Q9GNH8|Q9GNH8_DROME Phosphotransferase OS=Drosophila melanogaster OX=7227 GN=Hex-A PE=1 SV=1;tr|B4YWN4|B4YWN4_DROME Phosphotransferase (Fragment) OS=Drosophi	8	4	4	4	0	1	0	2	0	2	4	2	0	1	0	2	0	2	4	2	0	1	0	2	0	2	4	2	9.4	9.4	9.4	59.228	541	541;448;225;225;236;242;106;254	1	19	0	13.623		By matching		By MS/MS
Q9W392	Q9W392	7	7	7			tr|Q9W392|Q9W392_DROME Chaperonin containing TCP1 subunit 2 OS=Drosophila melanogaster OX=7227 GN=CCT2 PE=1 SV=2	1	7	7	7	4	4	1	2	1	4	4	5	4	4	1	2	1	4	4	5	4	4	1	2	1	4	4	5	24.5	24.5	24.5	58.063	535	535	1	62	0	59.647	By MS/MS	By MS/MS	By matching	By MS/MS
Q9W3C3	Q9W3C3	5	5	5			tr|Q9W3C3|Q9W3C3_DROME LD10016p OS=Drosophila melanogaster OX=7227 GN=Dmel\CG2004 PE=1 SV=1	1	5	5	5	4	3	4	1	1	2	4	1	4	3	4	1	1	2	4	1	4	3	4	1	1	2	4	1	15.3	15.3	15.3	48.286	425	425	1	50	0	62.737	By MS/MS	By MS/MS	By MS/MS	By MS/MS
Q9W3C4	Q9W3C4	1	1	1		Hexo2	tr|Q9W3C4|Q9W3C4_DROME Beta-hexosaminidase OS=Drosophila melanogaster OX=7227 GN=Hexo2 PE=1 SV=1	1	1	1	1	0	0	0	1	0	1	1	0	0	0	0	1	0	1	1	0	0	0	0	1	0	1	1	0	1.8	1.8	1.8	70.663	622	622	1	4	0	4.1741				By MS/MS
Q9W3L4	Q9W3L4	8	8	8			tr|Q9W3L4|Q9W3L4_DROME GH20802p OS=Drosophila melanogaster OX=7227 GN=Dmel\CG2233 PE=1 SV=1	1	8	8	8	6	5	5	7	5	6	5	2	6	5	5	7	5	6	5	2	6	5	5	7	5	6	5	2	26.3	26.3	26.3	46.509	414	414	1	145	0	166.7	By MS/MS	By MS/MS	By MS/MS	By MS/MS
Q9W3Y3	Q9W3Y3	2	2	2			tr|Q9W3Y3|Q9W3Y3_DROME LD13807p OS=Drosophila melanogaster OX=7227 GN=Q9W3Y3 PE=1 SV=1	1	2	2	2	1	1	1	0	0	1	2	1	1	1	1	0	0	1	2	1	1	1	1	0	0	1	2	1	15.2	15.2	15.2	25.783	230	230	1	16	0	45.949	By MS/MS	By MS/MS	By MS/MS
Q9W4C2	Q9W4C2	1	1	1			tr|Q9W4C2|Q9W4C2_DROME GEO08277p1 OS=Drosophila melanogaster OX=7227 GN=BcDNA:RH17440 PE=2 SV=2	1	1	1	1	1	1	0	0	1	0	1	1	1	1	0	0	1	0	1	1	1	1	0	0	1	0	1	1	6.6	6.6	6.6	17.271	152	152	1	11	0.0014706	2.6733	By MS/MS	By MS/MS
Q9XYB0	Q9XYB0	7	1	1		pugD	tr|Q9XYB0|Q9XYB0_DROME PugilistDominant (Fragment) OS=Drosophila melanogaster OX=7227 GN=pugD PE=4 SV=1	1	7	1	1	5	3	4	3	3	5	4	2	1	1	1	0	1	1	1	1	1	1	1	0	1	1	1	1	33.6	4.9	4.9	28.276	268	268	1	17	0	5.6848	By MS/MS	By MS/MS	By MS/MS	By matching
Q9Y119	Q9Y119	26	26	26		Tps1	tr|Q9Y119|Q9Y119_DROME BcDNA.GH08860 OS=Drosophila melanogaster OX=7227 GN=Tps1 PE=1 SV=1	1	26	26	26	14	19	15	19	12	22	23	13	14	19	15	19	12	22	23	13	14	19	15	19	12	22	23	13	29.2	29.2	29.2	91.134	809	809	1	422	0	323.31	By MS/MS	By MS/MS	By MS/MS	By MS/MS
Q9Y141;B5T1Y6;B5T1Y5;B5T1Z2;B5T1Z1;B5T1Y7;B5T1Y3;B5T1Y9;B5T1Z0;B5T1Y8	Q9Y141;B5T1Y6;B5T1Y5;B5T1Z2;B5T1Z1;B5T1Y7;B5T1Y3;B5T1Y9;B5T1Z0;B5T1Y8	24;18;17;17;17;17;17;15;14;14	24;18;17;17;17;17;17;15;14;14	24;18;17;17;17;17;17;15;14;14	Carboxylic ester hydrolase	BcDNA.GH05741;CG4757	tr|Q9Y141|Q9Y141_DROME Carboxylic ester hydrolase OS=Drosophila melanogaster OX=7227 GN=GH05702 PE=2 SV=1;tr|B5T1Y6|B5T1Y6_DROME Carboxylic ester hydrolase (Fragment) OS=Drosophila melanogaster OX=7227 GN=CG4757 PE=3 SV=1;tr|B5T1Y5|B5T1Y5_DROME Carboxylic	10	24	24	24	21	20	9	0	0	0	23	11	21	20	9	0	0	0	23	11	21	20	9	0	0	0	23	11	34.5	34.5	34.5	62.95	550	550;336;333;336;336;336;336;336;336;336	1	320	0	323.31	By MS/MS	By MS/MS	By MS/MS
REV__C0PTW8;REV__Q9VWZ7;REV__Q8IGN3	REV__C0PTW8;REV__Q9VWZ7;REV__Q8IGN3	1;1;1	1;1;1	1;1;1			tr|C0PTW8|C0PTW8_DROME RT01583p (Fragment) OS=Drosophila melanogaster OX=7227 GN=CG6867-RA PE=2 SV=1;tr|Q9VWZ7|Q9VWZ7_DROME FI21454p1 OS=Drosophila melanogaster OX=7227 GN=Dmel\CG6867 PE=2 SV=2;tr|Q8IGN3|Q8IGN3_DROME RE59052p OS=Drosophila melanogaster OX=	3	1	1	1	0	1	1	0	1	0	1	0	0	1	1	0	1	0	1	0	0	1	1	0	1	0	1	0	0	0	0	95.568	865	865;949;949	1	6	0.0029283	2.5774		By MS/MS	By MS/MS
REV__C7LAE9;REV__M9NGH0;REV__M9PGM6;REV__M9PIP8;REV__M9PGF5;REV__M9NFQ4;REV__M9PG86;REV__M9PDH4;REV__M9NEP4	REV__C7LAE9;REV__M9NGH0;REV__M9PGM6;REV__M9PIP8;REV__M9PGF5;REV__M9NFQ4;REV__M9PG86;REV__M9PDH4;REV__M9NEP4	1;1;1;1;1;1;1;1;1	1;1;1;1;1;1;1;1;1	1;1;1;1;1;1;1;1;1			tr|C7LAE9|C7LAE9_DROME FI03693p OS=Drosophila melanogaster OX=7227 GN=CG32809-RB PE=2 SV=1;tr|M9NGH0|M9NGH0_DROME Uncharacterized protein, isoform H OS=Drosophila melanogaster OX=7227 GN=CG3783 PE=4 SV=1;tr|M9PGM6|M9PGM6_DROME Uncharacterized protein, isof	9	1	1	1	1	1	1	0	0	0	1	1	1	1	1	0	0	0	1	1	1	1	1	0	0	0	1	1	0	0	0	89.736	794	794;818;877;1193;1214;1233;1242;1249;1264	1	17	0.0056022	2.358	By MS/MS	By MS/MS	By MS/MS
REV__Q9VEV9;REV__O61543;REV__E1JIM6	REV__Q9VEV9;REV__O61543;REV__E1JIM6	1;1;1	1;1;1	1;1;1			tr|Q9VEV9|Q9VEV9_DROME Spineless, isoform A OS=Drosophila melanogaster OX=7227 GN=ss PE=4 SV=1;tr|O61543|O61543_DROME Ahr homolog spineless OS=Drosophila melanogaster OX=7227 GN=ss PE=2 SV=1;tr|E1JIM6|E1JIM6_DROME Spineless, isoform C OS=Drosophila melanog	3	1	1	1	1	1	0	0	0	1	1	1	1	1	0	0	0	1	1	1	1	1	0	0	0	1	1	1	0	0	0	97.721	884	884;884;1015	1	9	0.0042194	2.3754	By MS/MS	By matching
REV__E5KYL3;REV__E5KYL6;REV__E5KYL5;REV__E5KYL1;REV__E5KYK9;REV__E5KYK8;REV__E5KYK7;REV__E5KYK6;REV__Q9VUS0	REV__E5KYL3;REV__E5KYL6;REV__E5KYL5;REV__E5KYL1;REV__E5KYK9;REV__E5KYK8;REV__E5KYK7;REV__E5KYK6;REV__Q9VUS0	1;1;1;1;1;1;1;1;1	1;1;1;1;1;1;1;1;1	1;1;1;1;1;1;1;1;1			tr|E5KYL3|E5KYL3_DROME CG7372 (Fragment) OS=Drosophila melanogaster OX=7227 PE=4 SV=1;tr|E5KYL6|E5KYL6_DROME CG7372 (Fragment) OS=Drosophila melanogaster OX=7227 PE=4 SV=1;tr|E5KYL5|E5KYL5_DROME CG7372 (Fragment) OS=Drosophila melanogaster OX=7227 PE=4 SV=	9	1	1	1	1	1	1	0	0	1	1	1	1	1	1	0	0	1	1	1	1	1	1	0	0	1	1	1	0	0	0	46.46	414	414;416;416;416;416;416;416;416;971	1	14	0.0069444	2.298	By MS/MS	By MS/MS	By MS/MS
REV__M9PGU7;REV__X2JB44;REV__Q9W2S5	REV__M9PGU7;REV__X2JB44;REV__Q9W2S5	1;1;1	1;1;1	1;1;1			tr|M9PGU7|M9PGU7_DROME X11Lbeta, isoform D OS=Drosophila melanogaster OX=7227 GN=X11Lbeta PE=4 SV=2;tr|X2JB44|X2JB44_DROME X11Lbeta, isoform E OS=Drosophila melanogaster OX=7227 GN=X11Lbeta PE=4 SV=1;tr|Q9W2S5|Q9W2S5_DROME X11Lbeta, isoform A OS=Drosophila	3	1	1	1	1	1	0	0	0	1	1	1	1	1	0	0	0	1	1	1	1	1	0	0	0	1	1	1	0	0	0	223.32	2066	2066;2129;2139	1	8	0.0016077	3.7222	By MS/MS	By matching
REV__Q1RL10	REV__Q1RL10	1	1	1			tr|Q1RL10|Q1RL10_DROME IP16114p OS=Drosophila melanogaster OX=7227 GN=CG5270 PE=2 SV=1	1	1	1	1	1	1	0	1	1	1	0	1	1	1	0	1	1	1	0	1	1	1	0	1	1	1	0	1	0	0	0	70.72	624	624	1	14	0.0096819	2.2239	By MS/MS	By MS/MS		By MS/MS
REV__Q8ING5	REV__Q8ING5	1	1	1			tr|Q8ING5|Q8ING5_DROME RE10813p OS=Drosophila melanogaster OX=7227 GN=CG9931 PE=2 SV=1	1	1	1	1	0	0	1	0	0	1	1	0	0	0	1	0	0	1	1	0	0	0	1	0	0	1	1	0	0	0	0	38.472	341	341	1	7	1	-2			By MS/MS
REV__Q9VXY9;REV__Q8T8Q0	REV__Q9VXY9;REV__Q8T8Q0	1;1	1;1	1;1			tr|Q9VXY9|Q9VXY9_DROME Opossum, isoform A OS=Drosophila melanogaster OX=7227 GN=opm PE=1 SV=2;tr|Q8T8Q0|Q8T8Q0_DROME SD08771p (Fragment) OS=Drosophila melanogaster OX=7227 GN=opm PE=2 SV=2	2	1	1	1	0	1	0	0	0	0	0	0	0	1	0	0	0	0	0	0	0	1	0	0	0	0	0	0	0	0	0	27.801	242	242;246	1	1	1	-2		By MS/MS
REV__Q9VH46	REV__Q9VH46	1	1	1			tr|Q9VH46|Q9VH46_DROME Serpin 85F OS=Drosophila melanogaster OX=7227 GN=Spn85F PE=3 SV=3	1	1	1	1	0	0	0	1	0	1	1	0	0	0	0	1	0	1	1	0	0	0	0	1	0	1	1	0	0	0	0	71.571	640	640	1	8	0.0082988	2.2384				By MS/MS
REV__Q9VIS5	REV__Q9VIS5	1	1	1			tr|Q9VIS5|Q9VIS5_DROME Uncharacterized protein OS=Drosophila melanogaster OX=7227 GN=Dmel\CG10631 PE=4 SV=1	1	1	1	1	0	0	0	1	0	1	1	0	0	0	0	1	0	1	1	0	0	0	0	1	0	1	1	0	0	0	0	434.77	3781	3781	1	6	1	-2				By MS/MS
S0AT10;T2FF94	S0AT10;T2FF94	3;2	3;2	3;2		PPO3-RA;proPO59-RA	tr|S0AT10|S0AT10_DROME PPO3-RA protein OS=Drosophila melanogaster OX=7227 GN=PPO3-RA PE=2 SV=2;tr|T2FF94|T2FF94_DROME FI21238p1 (Fragment) OS=Drosophila melanogaster OX=7227 GN=proPO59-RA PE=2 SV=1	2	3	3	3	3	3	3	2	1	2	2	1	3	3	3	2	1	2	2	1	3	3	3	2	1	2	2	1	4.2	4.2	4.2	79.313	683	683;698	1	106	0	40.031	By MS/MS	By MS/MS	By MS/MS	By MS/MS
T1W131	T1W131	2	2	2		CG1749-RA	tr|T1W131|T1W131_DROME FI23937p1 OS=Drosophila melanogaster OX=7227 GN=CG1749-RA PE=2 SV=1	1	2	2	2	0	1	0	0	0	1	2	2	0	1	0	0	0	1	2	2	0	1	0	0	0	1	2	2	7.2	7.2	7.2	44.166	404	404	1	14	0	4.5028		By MS/MS
V9M590	V9M590	2	1	1			tr|V9M590|V9M590_DROME Dromepin-3 OS=Drosophila melanogaster OX=7227 PE=2 SV=1	1	2	1	1	2	2	2	2	2	2	2	2	1	1	1	1	1	1	1	1	1	1	1	1	1	1	1	1	44.2	36	36	9.6551	86	86	1	17	0	12.037	By MS/MS	By MS/MS	By MS/MS	By MS/MS
X2J5E8	X2J5E8	4	4	4		FKBP59	tr|X2J5E8|X2J5E8_DROME Peptidylprolyl isomerase OS=Drosophila melanogaster OX=7227 GN=Fkbp59 PE=4 SV=1	1	4	4	4	1	3	0	0	0	3	1	3	1	3	0	0	0	3	1	3	1	3	0	0	0	3	1	3	15.9	15.9	15.9	48.795	439	439	1	21	0	21.366	By MS/MS	By MS/MS
X2J6D4	X2J6D4	2	2	2		Cyt-c-p	tr|X2J6D4|X2J6D4_DROME Cytochrome c proximal, isoform B OS=Drosophila melanogaster OX=7227 GN=Cyt-c-p PE=2 SV=1	1	2	2	2	0	0	0	0	0	0	2	0	0	0	0	0	0	0	2	0	0	0	0	0	0	0	2	0	22.2	22.2	22.2	11.734	108	108	1	4	0	8.1282
X2J847	X2J847	1	1	1		bun	tr|X2J847|X2J847_DROME Bunched, isoform P OS=Drosophila melanogaster OX=7227 GN=bun PE=4 SV=1	1	1	1	1	0	0	1	1	1	1	1	0	0	0	1	1	1	1	1	0	0	0	1	1	1	1	1	0	0.8	0.8	0.8	118.47	1137	1137	1	12	1	-2			By MS/MS	By MS/MS
X2J8F5	X2J8F5	3	3	3		Lsp1beta	tr|X2J8F5|X2J8F5_DROME Larval serum protein 1 beta, isoform B OS=Drosophila melanogaster OX=7227 GN=Lsp1beta PE=4 SV=1	1	3	3	3	3	0	0	1	1	0	0	0	3	0	0	1	1	0	0	0	3	0	0	1	1	0	0	0	4.1	4.1	4.1	95.913	789	789	1	8	0	8.4268	By MS/MS			By MS/MS
X2J8T8	X2J8T8	1	1	1		Acp26Ab	tr|X2J8T8|X2J8T8_DROME Accessory gland protein 26Ab, isoform C OS=Drosophila melanogaster OX=7227 GN=Acp26Ab PE=2 SV=1	1	1	1	1	0	0	0	1	0	1	0	0	0	0	0	1	0	1	0	0	0	0	0	1	0	1	0	0	25.6	25.6	25.6	10.162	90	90	1	4	0	14.58				By MS/MS
X2J8Y6	X2J8Y6	51	51	51		Acp36DE	tr|X2J8Y6|X2J8Y6_DROME Accessory gland protein 36DE, isoform B OS=Drosophila melanogaster OX=7227 GN=Acp36DE PE=4 SV=1	1	51	51	51	22	36	36	27	21	31	30	27	22	36	36	27	21	31	30	27	22	36	36	27	21	31	30	27	62.2	62.2	62.2	101.92	912	912	1	712	0	323.31	By MS/MS	By MS/MS	By MS/MS	By MS/MS
X2JA18	X2JA18	2	2	2		Idgf3	tr|X2JA18|X2JA18_DROME Imaginal disc growth factor 3, isoform D OS=Drosophila melanogaster OX=7227 GN=Idgf3 PE=3 SV=1	1	2	2	2	1	1	0	2	0	1	1	0	1	1	0	2	0	1	1	0	1	1	0	2	0	1	1	0	3.4	3.4	3.4	49.254	441	441	1	15	0	13.08	By MS/MS	By matching		By MS/MS
X2JA66	X2JA66	1	1	1			tr|X2JA66|X2JA66_DROME Uncharacterized protein, isoform A OS=Drosophila melanogaster OX=7227 GN=Dmel\CG45011 PE=4 SV=1	1	1	1	1	1	1	1	1	1	1	0	1	1	1	1	1	1	1	0	1	1	1	1	1	1	1	0	1	29.9	29.9	29.9	7.4429	67	67	1	19	0	12.481	By MS/MS	By MS/MS	By MS/MS	By MS/MS
X2JB24;A0A0S0WH10	X2JB24;A0A0S0WH10	11;10	11;10	11;10		Nplp2	tr|X2JB24|X2JB24_DROME GEO09628p1 OS=Drosophila melanogaster OX=7227 GN=Nplp2 PE=2 SV=1;tr|A0A0S0WH10|A0A0S0WH10_DROME Neuropeptide-like 2, isoform C OS=Drosophila melanogaster OX=7227 GN=Nplp2 PE=4 SV=1	2	11	11	11	9	10	9	9	9	9	10	10	9	10	9	9	9	9	10	10	9	10	9	9	9	9	10	10	75.6	75.6	75.6	9.4118	86	86;119	1	334	0	323.31	By MS/MS	By MS/MS	By MS/MS	By MS/MS
X2JBL3	X2JBL3	1	1	1			tr|X2JBL3|X2JBL3_DROME Uncharacterized protein OS=Drosophila melanogaster OX=7227 GN=CG1903 PE=4 SV=1	1	1	1	1	0	0	0	0	0	0	1	1	0	0	0	0	0	0	1	1	0	0	0	0	0	0	1	1	12.8	12.8	12.8	20.847	187	187	1	2	0.0015576	3.2969
X2JC82	X2JC82	3	3	3		Hsp27	tr|X2JC82|X2JC82_DROME Heat shock protein 27, isoform B OS=Drosophila melanogaster OX=7227 GN=Hsp27 PE=3 SV=1	1	3	3	3	2	2	2	1	0	2	2	3	2	2	2	1	0	2	2	3	2	2	2	1	0	2	2	3	27.7	27.7	27.7	23.616	213	213	1	31	0	33.891	By MS/MS	By MS/MS	By MS/MS	By MS/MS
X2JCP8	X2JCP8	21	21	5		Act5C	tr|X2JCP8|X2JCP8_DROME Actin 5C, isoform E OS=Drosophila melanogaster OX=7227 GN=Act5C PE=3 SV=1	1	21	21	5	17	16	14	16	10	15	18	14	17	16	14	16	10	15	18	14	4	3	4	4	1	4	5	4	51.6	51.6	14.6	41.821	376	376	1	629	0	323.31	By MS/MS	By MS/MS	By MS/MS	By MS/MS
X2JCS6	X2JCS6	1	1	1		RpL7A	tr|X2JCS6|X2JCS6_DROME Ribosomal protein L7A, isoform E OS=Drosophila melanogaster OX=7227 GN=RpL7A PE=4 SV=1	1	1	1	1	0	0	0	0	1	0	1	0	0	0	0	0	1	0	1	0	0	0	0	0	1	0	1	0	4.1	4.1	4.1	30.731	271	271	1	3	0.0069252	2.2586
X2JCV2	X2JCV2	14	14	14		Lsp2	tr|X2JCV2|X2JCV2_DROME Larval serum protein 2, isoform B OS=Drosophila melanogaster OX=7227 GN=Lsp2 PE=4 SV=1	1	14	14	14	12	11	9	4	6	8	4	0	12	11	9	4	6	8	4	0	12	11	9	4	6	8	4	0	19.1	19.1	19.1	83.347	701	701	1	163	0	182.22	By MS/MS	By MS/MS	By MS/MS	By MS/MS
X2JEB6;A1A729	X2JEB6	15;7	15;7	14;7		Idgf4	tr|X2JEB6|X2JEB6_DROME Imaginal disc growth factor 4, isoform C OS=Drosophila melanogaster OX=7227 GN=Idgf4 PE=1 SV=1	2	15	15	14	13	10	7	9	7	10	6	5	13	10	7	9	7	10	6	5	13	9	7	9	7	10	5	5	49.8	49.8	48.2	48.604	442	442;225	1	211	0	299.01	By MS/MS	By MS/MS	By MS/MS	By MS/MS
X2JEM4	X2JEM4	2	2	2		RpS28b	tr|X2JEM4|X2JEM4_DROME GEO07185p1 OS=Drosophila melanogaster OX=7227 GN=RpS28b PE=2 SV=1	1	2	2	2	2	2	1	0	1	0	1	0	2	2	1	0	1	0	1	0	2	2	1	0	1	0	1	0	43.1	43.1	43.1	7.4766	65	65	1	14	0.0016026	3.6586	By MS/MS	By MS/MS	By matching
X2JER0	X2JER0	1	1	1			tr|X2JER0|X2JER0_DROME Uncharacterized protein, isoform B OS=Drosophila melanogaster OX=7227 GN=Dmel\CG2200 PE=4 SV=1	1	1	1	1	1	1	1	0	0	1	1	0	1	1	1	0	0	1	1	0	1	1	1	0	0	1	1	0	5	5	5	26.598	240	240	1	12	0	24.378	By MS/MS	By MS/MS	By MS/MS
X2JF40;M9PHN8	X2JF40;M9PHN8	8;6	8;6	8;6	Adenosylhomocysteinase	Ahcy13	tr|X2JF40|X2JF40_DROME Adenosylhomocysteinase OS=Drosophila melanogaster OX=7227 GN=Ahcy PE=3 SV=1;tr|M9PHN8|M9PHN8_DROME Adenosylhomocysteinase OS=Drosophila melanogaster OX=7227 GN=Ahcy PE=3 SV=1	2	8	8	8	4	5	2	3	2	3	6	3	4	5	2	3	2	3	6	3	4	5	2	3	2	3	6	3	18.8	18.8	18.8	47.366	432	432;323	1	64	0	42.01	By MS/MS	By MS/MS	By MS/MS	By MS/MS
X2JF59;F6J6B9	X2JF59;F6J6B9	16;14	16;14	16;14		Jafrac1;CG1633	tr|X2JF59|X2JF59_DROME Thioredoxin peroxidase 1, isoform C OS=Drosophila melanogaster OX=7227 GN=Jafrac1 PE=1 SV=1;tr|F6J6B9|F6J6B9_DROME CG1633 (Fragment) OS=Drosophila melanogaster OX=7227 GN=CG1633 PE=4 SV=1	2	16	16	16	12	16	12	10	10	10	10	12	12	16	12	10	10	10	10	12	12	16	12	10	10	10	10	12	80.4	80.4	80.4	21.738	194	194;175	1	345	0	323.31	By MS/MS	By MS/MS	By MS/MS	By MS/MS
X2JFR6	X2JFR6	1	1	1		eIF-2alpha	tr|X2JFR6|X2JFR6_DROME Eukaryotic translation initiation factor 2 subunit alpha, isoform B OS=Drosophila melanogaster OX=7227 GN=eIF2alpha PE=4 SV=1	1	1	1	1	1	1	1	1	1	1	1	1	1	1	1	1	1	1	1	1	1	1	1	1	1	1	1	1	3.5	3.5	3.5	38.645	341	341	1	20	0	32.044	By MS/MS	By MS/MS	By MS/MS	By MS/MS
X2JGG6	X2JGG6	7	7	7		Hsp26	tr|X2JGG6|X2JGG6_DROME Heat shock protein 26, isoform B OS=Drosophila melanogaster OX=7227 GN=Hsp26 PE=3 SV=1	1	7	7	7	4	5	2	1	1	2	5	3	4	5	2	1	1	2	5	3	4	5	2	1	1	2	5	3	38.9	38.9	38.9	22.994	208	208	1	73	0	92.739	By MS/MS	By MS/MS	By MS/MS	By MS/MS
X2JGM9	X2JGM9	1	1	1	40S ribosomal protein S4	RpS4	tr|X2JGM9|X2JGM9_DROME 40S ribosomal protein S4 OS=Drosophila melanogaster OX=7227 GN=RpS4 PE=3 SV=1	1	1	1	1	1	0	0	0	0	0	1	0	1	0	0	0	0	0	1	0	1	0	0	0	0	0	1	0	3.8	3.8	3.8	29.134	261	261	1	4	0.0028169	2.3858	By matching
X2JGP4	X2JGP4	1	1	1	Protein disulfide-isomerase	Pdi	tr|X2JGP4|X2JGP4_DROME Protein disulfide-isomerase OS=Drosophila melanogaster OX=7227 GN=Pdi PE=3 SV=1	1	1	1	1	0	0	1	0	0	1	1	0	0	0	1	0	0	1	1	0	0	0	1	0	0	1	1	0	2.2	2.2	2.2	55.78	496	496	1	5	0.002886	2.5068			By matching
X2JJD6	X2JJD6	3	3	3			tr|X2JJD6|X2JJD6_DROME Uncharacterized protein, isoform B OS=Drosophila melanogaster OX=7227 GN=Dmel\CG2145 PE=4 SV=1	1	3	3	3	1	1	0	1	0	0	1	0	1	1	0	1	0	0	1	0	1	1	0	1	0	0	1	0	7.3	7.3	7.3	63.596	592	592	1	4	0	5.9435	By MS/MS	By MS/MS		By MS/MS
X2JKU5	X2JKU5	2	2	2		RpS5a	tr|X2JKU5|X2JKU5_DROME Ribosomal protein S5a, isoform B OS=Drosophila melanogaster OX=7227 GN=RpS5a PE=3 SV=1	1	2	2	2	0	0	1	1	0	1	2	0	0	0	1	1	0	1	2	0	0	0	1	1	0	1	2	0	10.5	10.5	10.5	25.434	228	228	1	9	0	6.4482			By matching	By MS/MS
[truncated: 50 more columns]
